# Supplementary material for: Neurogranin stimulates Ca2+/calmodulin-dependent kinase II by suppressing calcineurin activity at specific calcium spike frequencies
Source: PLoS Comput Biol. 2020 Feb 12;16(2):e1006991. doi: 10.1371/journal.pcbi.1006991 (PMC7041932; doi:10.1371/journal.pcbi.1006991)
Supplement: S1 File — The computational model, including calcium stimulation, was encoded in Systems Biology Markup Language (SBML) Version 1 Level 3. (XML) [file pcbi.1006991.s013.xml]

<?xml version="1.0" encoding="UTF-8"?>
<!-- Created by COPASI version 4.24 (Build 197) on 2019-03-01 15:12 with libSBML version 5.17.0. -->
<sbml xmlns="http://www.sbml.org/sbml/level3/version1/core" xmlns:layout="http://www.sbml.org/sbml/level3/version1/layout/version1" xmlns:render="http://www.sbml.org/sbml/level3/version1/render/version1" level="3" version="1" layout:required="false" render:required="false">
  <model metaid="COPASI0" id="Li2019" name="Li2019" substanceUnits="substance" timeUnits="time" volumeUnits="volume" areaUnits="area" lengthUnits="length" extentUnits="substance">
    <annotation>
      <COPASI xmlns="http://www.copasi.org/static/sbml">
        <rdf:RDF xmlns:dcterms="http://purl.org/dc/terms/" xmlns:rdf="http://www.w3.org/1999/02/22-rdf-syntax-ns#">
          <rdf:Description rdf:about="#COPASI0">
            <dcterms:created>
              <rdf:Description>
                <dcterms:W3CDTF>2014-08-06T16:55:51Z</dcterms:W3CDTF>
              </rdf:Description>
            </dcterms:created>
          </rdf:Description>
        </rdf:RDF>
      </COPASI>
    </annotation>
    <listOfFunctionDefinitions>
      <functionDefinition id="MAX">
        <annotation>
          <function xmlns="http://sbml.org/annotations/function" definition="http://sbml.org/annotations/function/max"/>
        </annotation>
        <math xmlns="http://www.w3.org/1998/Math/MathML">
          <lambda>
            <bvar>
              <ci> a </ci>
            </bvar>
            <bvar>
              <ci> b </ci>
            </bvar>
            <piecewise>
              <piece>
                <ci> a </ci>
                <apply>
                  <geq/>
                  <ci> a </ci>
                  <ci> b </ci>
                </apply>
              </piece>
              <otherwise>
                <ci> b </ci>
              </otherwise>
            </piecewise>
          </lambda>
        </math>
      </functionDefinition>
      <functionDefinition metaid="COPASI772" id="function_1" name="Constant flux (irreversible)">
        <math xmlns="http://www.w3.org/1998/Math/MathML">
          <lambda>
            <bvar>
              <ci> v </ci>
            </bvar>
            <ci> v </ci>
          </lambda>
        </math>
      </functionDefinition>
      <functionDefinition metaid="COPASI773" id="function_2" name="Henri-Michaelis-Menten (irreversible)">
        <annotation>
          <COPASI xmlns="http://www.copasi.org/static/sbml">
            <rdf:RDF xmlns:dcterms="http://purl.org/dc/terms/" xmlns:rdf="http://www.w3.org/1999/02/22-rdf-syntax-ns#">
              <rdf:Description rdf:about="#COPASI773">
                <dcterms:created>
                  <rdf:Description>
                    <dcterms:W3CDTF>2017-07-06T10:59:50Z</dcterms:W3CDTF>
                  </rdf:Description>
                </dcterms:created>
              </rdf:Description>
            </rdf:RDF>
          </COPASI>
        </annotation>
        <math xmlns="http://www.w3.org/1998/Math/MathML">
          <lambda>
            <bvar>
              <ci> substrate </ci>
            </bvar>
            <bvar>
              <ci> Km </ci>
            </bvar>
            <bvar>
              <ci> V </ci>
            </bvar>
            <apply>
              <divide/>
              <apply>
                <times/>
                <ci> V </ci>
                <ci> substrate </ci>
              </apply>
              <apply>
                <plus/>
                <ci> Km </ci>
                <ci> substrate </ci>
              </apply>
            </apply>
          </lambda>
        </math>
      </functionDefinition>
      <functionDefinition metaid="COPASI774" id="Henri_Michaelis_Menten_withGlobalEnzyme__irreversible" name="Henri-Michaelis-Menten-withGlobalEnzyme (irreversible)">
        <annotation>
          <COPASI xmlns="http://www.copasi.org/static/sbml">
            <rdf:RDF xmlns:dcterms="http://purl.org/dc/terms/" xmlns:rdf="http://www.w3.org/1999/02/22-rdf-syntax-ns#">
              <rdf:Description rdf:about="#COPASI774">
                <dcterms:created>
                  <rdf:Description>
                    <dcterms:W3CDTF>2017-09-07T10:31:34Z</dcterms:W3CDTF>
                  </rdf:Description>
                </dcterms:created>
              </rdf:Description>
            </rdf:RDF>
          </COPASI>
        </annotation>
        <math xmlns="http://www.w3.org/1998/Math/MathML">
          <lambda>
            <bvar>
              <ci> GlobalEnzyme </ci>
            </bvar>
            <bvar>
              <ci> kcat </ci>
            </bvar>
            <bvar>
              <ci> substrate </ci>
            </bvar>
            <bvar>
              <ci> km </ci>
            </bvar>
            <apply>
              <divide/>
              <apply>
                <times/>
                <ci> GlobalEnzyme </ci>
                <ci> kcat </ci>
                <ci> substrate </ci>
              </apply>
              <apply>
                <plus/>
                <ci> km </ci>
                <ci> substrate </ci>
              </apply>
            </apply>
          </lambda>
        </math>
      </functionDefinition>
    </listOfFunctionDefinitions>
    <listOfUnitDefinitions>
      <unitDefinition id="length" name="length">
        <listOfUnits>
          <unit kind="metre" exponent="1" scale="0" multiplier="1"/>
        </listOfUnits>
      </unitDefinition>
      <unitDefinition id="area" name="area">
        <listOfUnits>
          <unit kind="metre" exponent="2" scale="0" multiplier="1"/>
        </listOfUnits>
      </unitDefinition>
      <unitDefinition id="volume" name="volume">
        <listOfUnits>
          <unit kind="litre" exponent="1" scale="0" multiplier="1"/>
        </listOfUnits>
      </unitDefinition>
      <unitDefinition id="time" name="time">
        <listOfUnits>
          <unit kind="second" exponent="1" scale="0" multiplier="1"/>
        </listOfUnits>
      </unitDefinition>
      <unitDefinition id="substance" name="substance">
        <listOfUnits>
          <unit kind="mole" exponent="1" scale="0" multiplier="1"/>
        </listOfUnits>
      </unitDefinition>
    </listOfUnitDefinitions>
    <listOfCompartments>
      <compartment metaid="COPASI1" id="cytosol" name="dendritic_spine" spatialDimensions="3" size="1e-15" units="volume" constant="true">
        <annotation>
          <COPASI xmlns="http://www.copasi.org/static/sbml">
            <rdf:RDF xmlns:dcterms="http://purl.org/dc/terms/" xmlns:rdf="http://www.w3.org/1999/02/22-rdf-syntax-ns#">
              <rdf:Description rdf:about="#COPASI1">
                <dcterms:created>
                  <rdf:Description>
                    <dcterms:W3CDTF>2017-06-28T14:50:15Z</dcterms:W3CDTF>
                  </rdf:Description>
                </dcterms:created>
              </rdf:Description>
            </rdf:RDF>
          </COPASI>
        </annotation>
      </compartment>
    </listOfCompartments>
    <listOfSpecies>
      <species metaid="COPASI2" id="cam_RR_0_0" name="CaM_RR_0_0" compartment="cytosol" initialConcentration="0" substanceUnits="substance" hasOnlySubstanceUnits="false" boundaryCondition="false" constant="false">
        <annotation>
          <COPASI xmlns="http://www.copasi.org/static/sbml">
            <rdf:RDF xmlns:dcterms="http://purl.org/dc/terms/" xmlns:rdf="http://www.w3.org/1999/02/22-rdf-syntax-ns#">
              <rdf:Description rdf:about="#COPASI2">
                <dcterms:created>
                  <rdf:Description>
                    <dcterms:W3CDTF>2014-09-04T22:56:15Z</dcterms:W3CDTF>
                  </rdf:Description>
                </dcterms:created>
              </rdf:Description>
            </rdf:RDF>
          </COPASI>
        </annotation>
      </species>
      <species metaid="COPASI3" id="cam_RR_0_PP2BCa2" name="CaM_RR_0_CaNCa4" compartment="cytosol" initialConcentration="0" substanceUnits="substance" hasOnlySubstanceUnits="false" boundaryCondition="false" constant="false">
        <annotation>
          <COPASI xmlns="http://www.copasi.org/static/sbml">
            <rdf:RDF xmlns:dcterms="http://purl.org/dc/terms/" xmlns:rdf="http://www.w3.org/1999/02/22-rdf-syntax-ns#">
              <rdf:Description rdf:about="#COPASI3">
                <dcterms:created>
                  <rdf:Description>
                    <dcterms:W3CDTF>2018-12-06T16:10:43Z</dcterms:W3CDTF>
                  </rdf:Description>
                </dcterms:created>
              </rdf:Description>
            </rdf:RDF>
          </COPASI>
        </annotation>
      </species>
      <species metaid="COPASI4" id="cam_RR_0_CaMKII" name="CaM_RR_0_CaMKII" compartment="cytosol" initialConcentration="0" substanceUnits="substance" hasOnlySubstanceUnits="false" boundaryCondition="false" constant="false">
        <annotation>
          <COPASI xmlns="http://www.copasi.org/static/sbml">
            <rdf:RDF xmlns:dcterms="http://purl.org/dc/terms/" xmlns:rdf="http://www.w3.org/1999/02/22-rdf-syntax-ns#">
              <rdf:Description rdf:about="#COPASI4">
                <dcterms:created>
                  <rdf:Description>
                    <dcterms:W3CDTF>2014-09-04T22:56:14Z</dcterms:W3CDTF>
                  </rdf:Description>
                </dcterms:created>
              </rdf:Description>
            </rdf:RDF>
          </COPASI>
        </annotation>
      </species>
      <species metaid="COPASI5" id="cam_RR_0_CaMKIIp" name="CaM_RR_0_CaMKIIp" compartment="cytosol" initialConcentration="0" substanceUnits="substance" hasOnlySubstanceUnits="false" boundaryCondition="false" constant="false">
        <annotation>
          <COPASI xmlns="http://www.copasi.org/static/sbml">
            <rdf:RDF xmlns:dcterms="http://purl.org/dc/terms/" xmlns:rdf="http://www.w3.org/1999/02/22-rdf-syntax-ns#">
              <rdf:Description rdf:about="#COPASI5">
                <dcterms:created>
                  <rdf:Description>
                    <dcterms:W3CDTF>2018-12-06T16:10:42Z</dcterms:W3CDTF>
                  </rdf:Description>
                </dcterms:created>
              </rdf:Description>
            </rdf:RDF>
          </COPASI>
        </annotation>
      </species>
      <species metaid="COPASI6" id="cam_RR_A_0" name="CaM_RR_a_0" compartment="cytosol" initialConcentration="0" substanceUnits="substance" hasOnlySubstanceUnits="false" boundaryCondition="false" constant="false">
        <annotation>
          <COPASI xmlns="http://www.copasi.org/static/sbml">
            <rdf:RDF xmlns:dcterms="http://purl.org/dc/terms/" xmlns:rdf="http://www.w3.org/1999/02/22-rdf-syntax-ns#">
              <rdf:Description rdf:about="#COPASI6">
                <dcterms:created>
                  <rdf:Description>
                    <dcterms:W3CDTF>2018-12-06T16:39:08Z</dcterms:W3CDTF>
                  </rdf:Description>
                </dcterms:created>
              </rdf:Description>
            </rdf:RDF>
          </COPASI>
        </annotation>
      </species>
      <species metaid="COPASI7" id="cam_RR_A_PP2BCa2" name="CaM_RR_a_CaNCa4" compartment="cytosol" initialConcentration="0" substanceUnits="substance" hasOnlySubstanceUnits="false" boundaryCondition="false" constant="false">
        <annotation>
          <COPASI xmlns="http://www.copasi.org/static/sbml">
            <rdf:RDF xmlns:dcterms="http://purl.org/dc/terms/" xmlns:rdf="http://www.w3.org/1999/02/22-rdf-syntax-ns#">
              <rdf:Description rdf:about="#COPASI7">
                <dcterms:created>
                  <rdf:Description>
                    <dcterms:W3CDTF>2018-12-06T16:39:30Z</dcterms:W3CDTF>
                  </rdf:Description>
                </dcterms:created>
              </rdf:Description>
            </rdf:RDF>
          </COPASI>
        </annotation>
      </species>
      <species metaid="COPASI8" id="cam_RR_A_CaMKII" name="CaM_RR_a_CaMKII" compartment="cytosol" initialConcentration="0" substanceUnits="substance" hasOnlySubstanceUnits="false" boundaryCondition="false" constant="false">
        <annotation>
          <COPASI xmlns="http://www.copasi.org/static/sbml">
            <rdf:RDF xmlns:dcterms="http://purl.org/dc/terms/" xmlns:rdf="http://www.w3.org/1999/02/22-rdf-syntax-ns#">
              <rdf:Description rdf:about="#COPASI8">
                <dcterms:created>
                  <rdf:Description>
                    <dcterms:W3CDTF>2018-12-06T16:39:15Z</dcterms:W3CDTF>
                  </rdf:Description>
                </dcterms:created>
              </rdf:Description>
            </rdf:RDF>
          </COPASI>
        </annotation>
      </species>
      <species metaid="COPASI9" id="cam_RR_A_CaMKIIp" name="CaM_RR_a_CaMKIIp" compartment="cytosol" initialConcentration="0" substanceUnits="substance" hasOnlySubstanceUnits="false" boundaryCondition="false" constant="false">
        <annotation>
          <COPASI xmlns="http://www.copasi.org/static/sbml">
            <rdf:RDF xmlns:dcterms="http://purl.org/dc/terms/" xmlns:rdf="http://www.w3.org/1999/02/22-rdf-syntax-ns#">
              <rdf:Description rdf:about="#COPASI9">
                <dcterms:created>
                  <rdf:Description>
                    <dcterms:W3CDTF>2018-12-06T16:39:20Z</dcterms:W3CDTF>
                  </rdf:Description>
                </dcterms:created>
              </rdf:Description>
            </rdf:RDF>
          </COPASI>
        </annotation>
      </species>
      <species metaid="COPASI10" id="cam_RR_B_0" name="CaM_RR_b_0" compartment="cytosol" initialConcentration="0" substanceUnits="substance" hasOnlySubstanceUnits="false" boundaryCondition="false" constant="false">
        <annotation>
          <COPASI xmlns="http://www.copasi.org/static/sbml">
            <rdf:RDF xmlns:dcterms="http://purl.org/dc/terms/" xmlns:rdf="http://www.w3.org/1999/02/22-rdf-syntax-ns#">
              <rdf:Description rdf:about="#COPASI10">
                <dcterms:created>
                  <rdf:Description>
                    <dcterms:W3CDTF>2018-12-06T16:43:45Z</dcterms:W3CDTF>
                  </rdf:Description>
                </dcterms:created>
              </rdf:Description>
            </rdf:RDF>
          </COPASI>
        </annotation>
      </species>
      <species metaid="COPASI11" id="cam_RR_B_PP2BCa2" name="CaM_RR_b_CaNCa4" compartment="cytosol" initialConcentration="0" substanceUnits="substance" hasOnlySubstanceUnits="false" boundaryCondition="false" constant="false">
        <annotation>
          <COPASI xmlns="http://www.copasi.org/static/sbml">
            <rdf:RDF xmlns:dcterms="http://purl.org/dc/terms/" xmlns:rdf="http://www.w3.org/1999/02/22-rdf-syntax-ns#">
              <rdf:Description rdf:about="#COPASI11">
                <dcterms:created>
                  <rdf:Description>
                    <dcterms:W3CDTF>2018-12-06T16:44:00Z</dcterms:W3CDTF>
                  </rdf:Description>
                </dcterms:created>
              </rdf:Description>
            </rdf:RDF>
          </COPASI>
        </annotation>
      </species>
      <species metaid="COPASI12" id="cam_RR_B_CaMKII" name="CaM_RR_b_CaMKII" compartment="cytosol" initialConcentration="0" substanceUnits="substance" hasOnlySubstanceUnits="false" boundaryCondition="false" constant="false">
        <annotation>
          <COPASI xmlns="http://www.copasi.org/static/sbml">
            <rdf:RDF xmlns:dcterms="http://purl.org/dc/terms/" xmlns:rdf="http://www.w3.org/1999/02/22-rdf-syntax-ns#">
              <rdf:Description rdf:about="#COPASI12">
                <dcterms:created>
                  <rdf:Description>
                    <dcterms:W3CDTF>2018-12-06T16:43:49Z</dcterms:W3CDTF>
                  </rdf:Description>
                </dcterms:created>
              </rdf:Description>
            </rdf:RDF>
          </COPASI>
        </annotation>
      </species>
      <species metaid="COPASI13" id="cam_RR_B_CaMKIIp" name="CaM_RR_b_CaMKIIp" compartment="cytosol" initialConcentration="0" substanceUnits="substance" hasOnlySubstanceUnits="false" boundaryCondition="false" constant="false">
        <annotation>
          <COPASI xmlns="http://www.copasi.org/static/sbml">
            <rdf:RDF xmlns:dcterms="http://purl.org/dc/terms/" xmlns:rdf="http://www.w3.org/1999/02/22-rdf-syntax-ns#">
              <rdf:Description rdf:about="#COPASI13">
                <dcterms:created>
                  <rdf:Description>
                    <dcterms:W3CDTF>2018-12-06T16:43:52Z</dcterms:W3CDTF>
                  </rdf:Description>
                </dcterms:created>
              </rdf:Description>
            </rdf:RDF>
          </COPASI>
        </annotation>
      </species>
      <species metaid="COPASI14" id="cam_RR_C_0" name="CaM_RR_c_0" compartment="cytosol" initialConcentration="0" substanceUnits="substance" hasOnlySubstanceUnits="false" boundaryCondition="false" constant="false">
        <annotation>
          <COPASI xmlns="http://www.copasi.org/static/sbml">
            <rdf:RDF xmlns:dcterms="http://purl.org/dc/terms/" xmlns:rdf="http://www.w3.org/1999/02/22-rdf-syntax-ns#">
              <rdf:Description rdf:about="#COPASI14">
                <dcterms:created>
                  <rdf:Description>
                    <dcterms:W3CDTF>2018-12-06T16:45:05Z</dcterms:W3CDTF>
                  </rdf:Description>
                </dcterms:created>
              </rdf:Description>
            </rdf:RDF>
          </COPASI>
        </annotation>
      </species>
      <species metaid="COPASI15" id="cam_RR_C_PP2BCa2" name="CaM_RR_c_CaNCa4" compartment="cytosol" initialConcentration="0" substanceUnits="substance" hasOnlySubstanceUnits="false" boundaryCondition="false" constant="false">
        <annotation>
          <COPASI xmlns="http://www.copasi.org/static/sbml">
            <rdf:RDF xmlns:dcterms="http://purl.org/dc/terms/" xmlns:rdf="http://www.w3.org/1999/02/22-rdf-syntax-ns#">
              <rdf:Description rdf:about="#COPASI15">
                <dcterms:created>
                  <rdf:Description>
                    <dcterms:W3CDTF>2018-12-06T16:45:19Z</dcterms:W3CDTF>
                  </rdf:Description>
                </dcterms:created>
              </rdf:Description>
            </rdf:RDF>
          </COPASI>
        </annotation>
      </species>
      <species metaid="COPASI16" id="cam_RR_C_CaMKII" name="CaM_RR_c_CaMKII" compartment="cytosol" initialConcentration="0" substanceUnits="substance" hasOnlySubstanceUnits="false" boundaryCondition="false" constant="false">
        <annotation>
          <COPASI xmlns="http://www.copasi.org/static/sbml">
            <rdf:RDF xmlns:dcterms="http://purl.org/dc/terms/" xmlns:rdf="http://www.w3.org/1999/02/22-rdf-syntax-ns#">
              <rdf:Description rdf:about="#COPASI16">
                <dcterms:created>
                  <rdf:Description>
                    <dcterms:W3CDTF>2018-12-06T16:45:08Z</dcterms:W3CDTF>
                  </rdf:Description>
                </dcterms:created>
              </rdf:Description>
            </rdf:RDF>
          </COPASI>
        </annotation>
      </species>
      <species metaid="COPASI17" id="cam_RR_C_CaMKIIp" name="CaM_RR_c_CaMKIIp" compartment="cytosol" initialConcentration="0" substanceUnits="substance" hasOnlySubstanceUnits="false" boundaryCondition="false" constant="false">
        <annotation>
          <COPASI xmlns="http://www.copasi.org/static/sbml">
            <rdf:RDF xmlns:dcterms="http://purl.org/dc/terms/" xmlns:rdf="http://www.w3.org/1999/02/22-rdf-syntax-ns#">
              <rdf:Description rdf:about="#COPASI17">
                <dcterms:created>
                  <rdf:Description>
                    <dcterms:W3CDTF>2018-12-06T16:45:12Z</dcterms:W3CDTF>
                  </rdf:Description>
                </dcterms:created>
              </rdf:Description>
            </rdf:RDF>
          </COPASI>
        </annotation>
      </species>
      <species metaid="COPASI18" id="cam_RR_D_0" name="CaM_RR_d_0" compartment="cytosol" initialConcentration="0" substanceUnits="substance" hasOnlySubstanceUnits="false" boundaryCondition="false" constant="false">
        <annotation>
          <COPASI xmlns="http://www.copasi.org/static/sbml">
            <rdf:RDF xmlns:dcterms="http://purl.org/dc/terms/" xmlns:rdf="http://www.w3.org/1999/02/22-rdf-syntax-ns#">
              <rdf:Description rdf:about="#COPASI18">
                <dcterms:created>
                  <rdf:Description>
                    <dcterms:W3CDTF>2018-12-06T16:45:48Z</dcterms:W3CDTF>
                  </rdf:Description>
                </dcterms:created>
              </rdf:Description>
            </rdf:RDF>
          </COPASI>
        </annotation>
      </species>
      <species metaid="COPASI19" id="cam_RR_D_PP2BCa2" name="CaM_RR_d_CaNCa4" compartment="cytosol" initialConcentration="0" substanceUnits="substance" hasOnlySubstanceUnits="false" boundaryCondition="false" constant="false">
        <annotation>
          <COPASI xmlns="http://www.copasi.org/static/sbml">
            <rdf:RDF xmlns:dcterms="http://purl.org/dc/terms/" xmlns:rdf="http://www.w3.org/1999/02/22-rdf-syntax-ns#">
              <rdf:Description rdf:about="#COPASI19">
                <dcterms:created>
                  <rdf:Description>
                    <dcterms:W3CDTF>2018-12-06T16:46:04Z</dcterms:W3CDTF>
                  </rdf:Description>
                </dcterms:created>
              </rdf:Description>
            </rdf:RDF>
          </COPASI>
        </annotation>
      </species>
      <species metaid="COPASI20" id="cam_RR_D_CaMKII" name="CaM_RR_d_CaMKII" compartment="cytosol" initialConcentration="0" substanceUnits="substance" hasOnlySubstanceUnits="false" boundaryCondition="false" constant="false">
        <annotation>
          <COPASI xmlns="http://www.copasi.org/static/sbml">
            <rdf:RDF xmlns:dcterms="http://purl.org/dc/terms/" xmlns:rdf="http://www.w3.org/1999/02/22-rdf-syntax-ns#">
              <rdf:Description rdf:about="#COPASI20">
                <dcterms:created>
                  <rdf:Description>
                    <dcterms:W3CDTF>2018-12-06T16:45:52Z</dcterms:W3CDTF>
                  </rdf:Description>
                </dcterms:created>
              </rdf:Description>
            </rdf:RDF>
          </COPASI>
        </annotation>
      </species>
      <species metaid="COPASI21" id="cam_RR_D_CaMKIIp" name="CaM_RR_d_CaMKIIp" compartment="cytosol" initialConcentration="0" substanceUnits="substance" hasOnlySubstanceUnits="false" boundaryCondition="false" constant="false">
        <annotation>
          <COPASI xmlns="http://www.copasi.org/static/sbml">
            <rdf:RDF xmlns:dcterms="http://purl.org/dc/terms/" xmlns:rdf="http://www.w3.org/1999/02/22-rdf-syntax-ns#">
              <rdf:Description rdf:about="#COPASI21">
                <dcterms:created>
                  <rdf:Description>
                    <dcterms:W3CDTF>2018-12-06T16:45:56Z</dcterms:W3CDTF>
                  </rdf:Description>
                </dcterms:created>
              </rdf:Description>
            </rdf:RDF>
          </COPASI>
        </annotation>
      </species>
      <species metaid="COPASI22" id="cam_RR_AB_0" name="CaM_RR_ab_0" compartment="cytosol" initialConcentration="0" substanceUnits="substance" hasOnlySubstanceUnits="false" boundaryCondition="false" constant="false">
        <annotation>
          <COPASI xmlns="http://www.copasi.org/static/sbml">
            <rdf:RDF xmlns:dcterms="http://purl.org/dc/terms/" xmlns:rdf="http://www.w3.org/1999/02/22-rdf-syntax-ns#">
              <rdf:Description rdf:about="#COPASI22">
                <dcterms:created>
                  <rdf:Description>
                    <dcterms:W3CDTF>2018-12-06T16:39:49Z</dcterms:W3CDTF>
                  </rdf:Description>
                </dcterms:created>
              </rdf:Description>
            </rdf:RDF>
          </COPASI>
        </annotation>
      </species>
      <species metaid="COPASI23" id="cam_RR_AB_PP2BCa2" name="CaM_RR_ab_CaNCa4" compartment="cytosol" initialConcentration="0" substanceUnits="substance" hasOnlySubstanceUnits="false" boundaryCondition="false" constant="false">
        <annotation>
          <COPASI xmlns="http://www.copasi.org/static/sbml">
            <rdf:RDF xmlns:dcterms="http://purl.org/dc/terms/" xmlns:rdf="http://www.w3.org/1999/02/22-rdf-syntax-ns#">
              <rdf:Description rdf:about="#COPASI23">
                <dcterms:created>
                  <rdf:Description>
                    <dcterms:W3CDTF>2018-12-06T16:40:08Z</dcterms:W3CDTF>
                  </rdf:Description>
                </dcterms:created>
              </rdf:Description>
            </rdf:RDF>
          </COPASI>
        </annotation>
      </species>
      <species metaid="COPASI24" id="cam_RR_AB_CaMKII" name="CaM_RR_ab_CaMKII" compartment="cytosol" initialConcentration="0" substanceUnits="substance" hasOnlySubstanceUnits="false" boundaryCondition="false" constant="false">
        <annotation>
          <COPASI xmlns="http://www.copasi.org/static/sbml">
            <rdf:RDF xmlns:dcterms="http://purl.org/dc/terms/" xmlns:rdf="http://www.w3.org/1999/02/22-rdf-syntax-ns#">
              <rdf:Description rdf:about="#COPASI24">
                <dcterms:created>
                  <rdf:Description>
                    <dcterms:W3CDTF>2018-12-06T16:39:54Z</dcterms:W3CDTF>
                  </rdf:Description>
                </dcterms:created>
              </rdf:Description>
            </rdf:RDF>
          </COPASI>
        </annotation>
      </species>
      <species metaid="COPASI25" id="cam_RR_AB_CaMKIIp" name="CaM_RR_ab_CaMKIIp" compartment="cytosol" initialConcentration="0" substanceUnits="substance" hasOnlySubstanceUnits="false" boundaryCondition="false" constant="false">
        <annotation>
          <COPASI xmlns="http://www.copasi.org/static/sbml">
            <rdf:RDF xmlns:dcterms="http://purl.org/dc/terms/" xmlns:rdf="http://www.w3.org/1999/02/22-rdf-syntax-ns#">
              <rdf:Description rdf:about="#COPASI25">
                <dcterms:created>
                  <rdf:Description>
                    <dcterms:W3CDTF>2018-12-06T16:39:59Z</dcterms:W3CDTF>
                  </rdf:Description>
                </dcterms:created>
              </rdf:Description>
            </rdf:RDF>
          </COPASI>
        </annotation>
      </species>
      <species metaid="COPASI26" id="cam_RR_AC_0" name="CaM_RR_ac_0" compartment="cytosol" initialConcentration="0" substanceUnits="substance" hasOnlySubstanceUnits="false" boundaryCondition="false" constant="false">
        <annotation>
          <COPASI xmlns="http://www.copasi.org/static/sbml">
            <rdf:RDF xmlns:dcterms="http://purl.org/dc/terms/" xmlns:rdf="http://www.w3.org/1999/02/22-rdf-syntax-ns#">
              <rdf:Description rdf:about="#COPASI26">
                <dcterms:created>
                  <rdf:Description>
                    <dcterms:W3CDTF>2018-12-06T16:42:48Z</dcterms:W3CDTF>
                  </rdf:Description>
                </dcterms:created>
              </rdf:Description>
            </rdf:RDF>
          </COPASI>
        </annotation>
      </species>
      <species metaid="COPASI27" id="cam_RR_AC_PP2BCa2" name="CaM_RR_ac_CaNCa4" compartment="cytosol" initialConcentration="0" substanceUnits="substance" hasOnlySubstanceUnits="false" boundaryCondition="false" constant="false">
        <annotation>
          <COPASI xmlns="http://www.copasi.org/static/sbml">
            <rdf:RDF xmlns:dcterms="http://purl.org/dc/terms/" xmlns:rdf="http://www.w3.org/1999/02/22-rdf-syntax-ns#">
              <rdf:Description rdf:about="#COPASI27">
                <dcterms:created>
                  <rdf:Description>
                    <dcterms:W3CDTF>2018-12-06T16:43:01Z</dcterms:W3CDTF>
                  </rdf:Description>
                </dcterms:created>
              </rdf:Description>
            </rdf:RDF>
          </COPASI>
        </annotation>
      </species>
      <species metaid="COPASI28" id="cam_RR_AC_CaMKII" name="CaM_RR_ac_CaMKII" compartment="cytosol" initialConcentration="0" substanceUnits="substance" hasOnlySubstanceUnits="false" boundaryCondition="false" constant="false">
        <annotation>
          <COPASI xmlns="http://www.copasi.org/static/sbml">
            <rdf:RDF xmlns:dcterms="http://purl.org/dc/terms/" xmlns:rdf="http://www.w3.org/1999/02/22-rdf-syntax-ns#">
              <rdf:Description rdf:about="#COPASI28">
                <dcterms:created>
                  <rdf:Description>
                    <dcterms:W3CDTF>2018-12-06T16:42:51Z</dcterms:W3CDTF>
                  </rdf:Description>
                </dcterms:created>
              </rdf:Description>
            </rdf:RDF>
          </COPASI>
        </annotation>
      </species>
      <species metaid="COPASI29" id="cam_RR_AC_CaMKIIp" name="CaM_RR_ac_CaMKIIp" compartment="cytosol" initialConcentration="0" substanceUnits="substance" hasOnlySubstanceUnits="false" boundaryCondition="false" constant="false">
        <annotation>
          <COPASI xmlns="http://www.copasi.org/static/sbml">
            <rdf:RDF xmlns:dcterms="http://purl.org/dc/terms/" xmlns:rdf="http://www.w3.org/1999/02/22-rdf-syntax-ns#">
              <rdf:Description rdf:about="#COPASI29">
                <dcterms:created>
                  <rdf:Description>
                    <dcterms:W3CDTF>2018-12-06T16:42:55Z</dcterms:W3CDTF>
                  </rdf:Description>
                </dcterms:created>
              </rdf:Description>
            </rdf:RDF>
          </COPASI>
        </annotation>
      </species>
      <species metaid="COPASI30" id="cam_RR_AD_0" name="CaM_RR_ad_0" compartment="cytosol" initialConcentration="0" substanceUnits="substance" hasOnlySubstanceUnits="false" boundaryCondition="false" constant="false">
        <annotation>
          <COPASI xmlns="http://www.copasi.org/static/sbml">
            <rdf:RDF xmlns:dcterms="http://purl.org/dc/terms/" xmlns:rdf="http://www.w3.org/1999/02/22-rdf-syntax-ns#">
              <rdf:Description rdf:about="#COPASI30">
                <dcterms:created>
                  <rdf:Description>
                    <dcterms:W3CDTF>2018-12-06T16:43:26Z</dcterms:W3CDTF>
                  </rdf:Description>
                </dcterms:created>
              </rdf:Description>
            </rdf:RDF>
          </COPASI>
        </annotation>
      </species>
      <species metaid="COPASI31" id="cam_RR_AD_PP2BCa2" name="CaM_RR_ad_CaNCa4" compartment="cytosol" initialConcentration="0" substanceUnits="substance" hasOnlySubstanceUnits="false" boundaryCondition="false" constant="false">
        <annotation>
          <COPASI xmlns="http://www.copasi.org/static/sbml">
            <rdf:RDF xmlns:dcterms="http://purl.org/dc/terms/" xmlns:rdf="http://www.w3.org/1999/02/22-rdf-syntax-ns#">
              <rdf:Description rdf:about="#COPASI31">
                <dcterms:created>
                  <rdf:Description>
                    <dcterms:W3CDTF>2018-12-06T16:43:41Z</dcterms:W3CDTF>
                  </rdf:Description>
                </dcterms:created>
              </rdf:Description>
            </rdf:RDF>
          </COPASI>
        </annotation>
      </species>
      <species metaid="COPASI32" id="cam_RR_AD_CaMKII" name="CaM_RR_ad_CaMKII" compartment="cytosol" initialConcentration="0" substanceUnits="substance" hasOnlySubstanceUnits="false" boundaryCondition="false" constant="false">
        <annotation>
          <COPASI xmlns="http://www.copasi.org/static/sbml">
            <rdf:RDF xmlns:dcterms="http://purl.org/dc/terms/" xmlns:rdf="http://www.w3.org/1999/02/22-rdf-syntax-ns#">
              <rdf:Description rdf:about="#COPASI32">
                <dcterms:created>
                  <rdf:Description>
                    <dcterms:W3CDTF>2018-12-06T16:43:30Z</dcterms:W3CDTF>
                  </rdf:Description>
                </dcterms:created>
              </rdf:Description>
            </rdf:RDF>
          </COPASI>
        </annotation>
      </species>
      <species metaid="COPASI33" id="cam_RR_AD_CaMKIIp" name="CaM_RR_ad_CaMKIIp" compartment="cytosol" initialConcentration="0" substanceUnits="substance" hasOnlySubstanceUnits="false" boundaryCondition="false" constant="false">
        <annotation>
          <COPASI xmlns="http://www.copasi.org/static/sbml">
            <rdf:RDF xmlns:dcterms="http://purl.org/dc/terms/" xmlns:rdf="http://www.w3.org/1999/02/22-rdf-syntax-ns#">
              <rdf:Description rdf:about="#COPASI33">
                <dcterms:created>
                  <rdf:Description>
                    <dcterms:W3CDTF>2018-12-06T16:43:34Z</dcterms:W3CDTF>
                  </rdf:Description>
                </dcterms:created>
              </rdf:Description>
            </rdf:RDF>
          </COPASI>
        </annotation>
      </species>
      <species metaid="COPASI34" id="cam_RR_BC_0" name="CaM_RR_bc_0" compartment="cytosol" initialConcentration="0" substanceUnits="substance" hasOnlySubstanceUnits="false" boundaryCondition="false" constant="false">
        <annotation>
          <COPASI xmlns="http://www.copasi.org/static/sbml">
            <rdf:RDF xmlns:dcterms="http://purl.org/dc/terms/" xmlns:rdf="http://www.w3.org/1999/02/22-rdf-syntax-ns#">
              <rdf:Description rdf:about="#COPASI34">
                <dcterms:created>
                  <rdf:Description>
                    <dcterms:W3CDTF>2018-12-06T16:44:04Z</dcterms:W3CDTF>
                  </rdf:Description>
                </dcterms:created>
              </rdf:Description>
            </rdf:RDF>
          </COPASI>
        </annotation>
      </species>
      <species metaid="COPASI35" id="cam_RR_BC_PP2BCa2" name="CaM_RR_bc_CaNCa4" compartment="cytosol" initialConcentration="0" substanceUnits="substance" hasOnlySubstanceUnits="false" boundaryCondition="false" constant="false">
        <annotation>
          <COPASI xmlns="http://www.copasi.org/static/sbml">
            <rdf:RDF xmlns:dcterms="http://purl.org/dc/terms/" xmlns:rdf="http://www.w3.org/1999/02/22-rdf-syntax-ns#">
              <rdf:Description rdf:about="#COPASI35">
                <dcterms:created>
                  <rdf:Description>
                    <dcterms:W3CDTF>2018-12-06T16:44:18Z</dcterms:W3CDTF>
                  </rdf:Description>
                </dcterms:created>
              </rdf:Description>
            </rdf:RDF>
          </COPASI>
        </annotation>
      </species>
      <species metaid="COPASI36" id="cam_RR_BC_CaMKII" name="CaM_RR_bc_CaMKII" compartment="cytosol" initialConcentration="0" substanceUnits="substance" hasOnlySubstanceUnits="false" boundaryCondition="false" constant="false">
        <annotation>
          <COPASI xmlns="http://www.copasi.org/static/sbml">
            <rdf:RDF xmlns:dcterms="http://purl.org/dc/terms/" xmlns:rdf="http://www.w3.org/1999/02/22-rdf-syntax-ns#">
              <rdf:Description rdf:about="#COPASI36">
                <dcterms:created>
                  <rdf:Description>
                    <dcterms:W3CDTF>2018-12-06T16:44:07Z</dcterms:W3CDTF>
                  </rdf:Description>
                </dcterms:created>
              </rdf:Description>
            </rdf:RDF>
          </COPASI>
        </annotation>
      </species>
      <species metaid="COPASI37" id="cam_RR_BC_CaMKIIp" name="CaM_RR_bc_CaMKIIp" compartment="cytosol" initialConcentration="0" substanceUnits="substance" hasOnlySubstanceUnits="false" boundaryCondition="false" constant="false">
        <annotation>
          <COPASI xmlns="http://www.copasi.org/static/sbml">
            <rdf:RDF xmlns:dcterms="http://purl.org/dc/terms/" xmlns:rdf="http://www.w3.org/1999/02/22-rdf-syntax-ns#">
              <rdf:Description rdf:about="#COPASI37">
                <dcterms:created>
                  <rdf:Description>
                    <dcterms:W3CDTF>2018-12-06T16:44:11Z</dcterms:W3CDTF>
                  </rdf:Description>
                </dcterms:created>
              </rdf:Description>
            </rdf:RDF>
          </COPASI>
        </annotation>
      </species>
      <species metaid="COPASI38" id="cam_RR_BD_0" name="CaM_RR_bd_0" compartment="cytosol" initialConcentration="0" substanceUnits="substance" hasOnlySubstanceUnits="false" boundaryCondition="false" constant="false">
        <annotation>
          <COPASI xmlns="http://www.copasi.org/static/sbml">
            <rdf:RDF xmlns:dcterms="http://purl.org/dc/terms/" xmlns:rdf="http://www.w3.org/1999/02/22-rdf-syntax-ns#">
              <rdf:Description rdf:about="#COPASI38">
                <dcterms:created>
                  <rdf:Description>
                    <dcterms:W3CDTF>2018-12-06T16:44:45Z</dcterms:W3CDTF>
                  </rdf:Description>
                </dcterms:created>
              </rdf:Description>
            </rdf:RDF>
          </COPASI>
        </annotation>
      </species>
      <species metaid="COPASI39" id="cam_RR_BD_PP2BCa2" name="CaM_RR_bd_CaNCa4" compartment="cytosol" initialConcentration="0" substanceUnits="substance" hasOnlySubstanceUnits="false" boundaryCondition="false" constant="false">
        <annotation>
          <COPASI xmlns="http://www.copasi.org/static/sbml">
            <rdf:RDF xmlns:dcterms="http://purl.org/dc/terms/" xmlns:rdf="http://www.w3.org/1999/02/22-rdf-syntax-ns#">
              <rdf:Description rdf:about="#COPASI39">
                <dcterms:created>
                  <rdf:Description>
                    <dcterms:W3CDTF>2018-12-06T16:45:01Z</dcterms:W3CDTF>
                  </rdf:Description>
                </dcterms:created>
              </rdf:Description>
            </rdf:RDF>
          </COPASI>
        </annotation>
      </species>
      <species metaid="COPASI40" id="cam_RR_BD_CaMKII" name="CaM_RR_bd_CaMKII" compartment="cytosol" initialConcentration="0" substanceUnits="substance" hasOnlySubstanceUnits="false" boundaryCondition="false" constant="false">
        <annotation>
          <COPASI xmlns="http://www.copasi.org/static/sbml">
            <rdf:RDF xmlns:dcterms="http://purl.org/dc/terms/" xmlns:rdf="http://www.w3.org/1999/02/22-rdf-syntax-ns#">
              <rdf:Description rdf:about="#COPASI40">
                <dcterms:created>
                  <rdf:Description>
                    <dcterms:W3CDTF>2018-12-06T16:44:49Z</dcterms:W3CDTF>
                  </rdf:Description>
                </dcterms:created>
              </rdf:Description>
            </rdf:RDF>
          </COPASI>
        </annotation>
      </species>
      <species metaid="COPASI41" id="cam_RR_BD_CaMKIIp" name="CaM_RR_bd_CaMKIIp" compartment="cytosol" initialConcentration="0" substanceUnits="substance" hasOnlySubstanceUnits="false" boundaryCondition="false" constant="false">
        <annotation>
          <COPASI xmlns="http://www.copasi.org/static/sbml">
            <rdf:RDF xmlns:dcterms="http://purl.org/dc/terms/" xmlns:rdf="http://www.w3.org/1999/02/22-rdf-syntax-ns#">
              <rdf:Description rdf:about="#COPASI41">
                <dcterms:created>
                  <rdf:Description>
                    <dcterms:W3CDTF>2018-12-06T16:44:53Z</dcterms:W3CDTF>
                  </rdf:Description>
                </dcterms:created>
              </rdf:Description>
            </rdf:RDF>
          </COPASI>
        </annotation>
      </species>
      <species metaid="COPASI42" id="cam_RR_CD_0" name="CaM_RR_cd_0" compartment="cytosol" initialConcentration="0" substanceUnits="substance" hasOnlySubstanceUnits="false" boundaryCondition="false" constant="false">
        <annotation>
          <COPASI xmlns="http://www.copasi.org/static/sbml">
            <rdf:RDF xmlns:dcterms="http://purl.org/dc/terms/" xmlns:rdf="http://www.w3.org/1999/02/22-rdf-syntax-ns#">
              <rdf:Description rdf:about="#COPASI42">
                <dcterms:created>
                  <rdf:Description>
                    <dcterms:W3CDTF>2018-12-06T16:45:23Z</dcterms:W3CDTF>
                  </rdf:Description>
                </dcterms:created>
              </rdf:Description>
            </rdf:RDF>
          </COPASI>
        </annotation>
      </species>
      <species metaid="COPASI43" id="cam_RR_CD_PP2BCa2" name="CaM_RR_cd_CaNCa4" compartment="cytosol" initialConcentration="0" substanceUnits="substance" hasOnlySubstanceUnits="false" boundaryCondition="false" constant="false">
        <annotation>
          <COPASI xmlns="http://www.copasi.org/static/sbml">
            <rdf:RDF xmlns:dcterms="http://purl.org/dc/terms/" xmlns:rdf="http://www.w3.org/1999/02/22-rdf-syntax-ns#">
              <rdf:Description rdf:about="#COPASI43">
                <dcterms:created>
                  <rdf:Description>
                    <dcterms:W3CDTF>2018-12-06T16:45:44Z</dcterms:W3CDTF>
                  </rdf:Description>
                </dcterms:created>
              </rdf:Description>
            </rdf:RDF>
          </COPASI>
        </annotation>
      </species>
      <species metaid="COPASI44" id="cam_RR_CD_CaMKII" name="CaM_RR_cd_CaMKII" compartment="cytosol" initialConcentration="0" substanceUnits="substance" hasOnlySubstanceUnits="false" boundaryCondition="false" constant="false">
        <annotation>
          <COPASI xmlns="http://www.copasi.org/static/sbml">
            <rdf:RDF xmlns:dcterms="http://purl.org/dc/terms/" xmlns:rdf="http://www.w3.org/1999/02/22-rdf-syntax-ns#">
              <rdf:Description rdf:about="#COPASI44">
                <dcterms:created>
                  <rdf:Description>
                    <dcterms:W3CDTF>2018-12-06T16:45:32Z</dcterms:W3CDTF>
                  </rdf:Description>
                </dcterms:created>
              </rdf:Description>
            </rdf:RDF>
          </COPASI>
        </annotation>
      </species>
      <species metaid="COPASI45" id="cam_RR_CD_CaMKIIp" name="CaM_RR_cd_CaMKIIp" compartment="cytosol" initialConcentration="0" substanceUnits="substance" hasOnlySubstanceUnits="false" boundaryCondition="false" constant="false">
        <annotation>
          <COPASI xmlns="http://www.copasi.org/static/sbml">
            <rdf:RDF xmlns:dcterms="http://purl.org/dc/terms/" xmlns:rdf="http://www.w3.org/1999/02/22-rdf-syntax-ns#">
              <rdf:Description rdf:about="#COPASI45">
                <dcterms:created>
                  <rdf:Description>
                    <dcterms:W3CDTF>2018-12-06T16:45:35Z</dcterms:W3CDTF>
                  </rdf:Description>
                </dcterms:created>
              </rdf:Description>
            </rdf:RDF>
          </COPASI>
        </annotation>
      </species>
      <species metaid="COPASI46" id="cam_RR_ABC_0" name="CaM_RR_abc_0" compartment="cytosol" initialConcentration="0" substanceUnits="substance" hasOnlySubstanceUnits="false" boundaryCondition="false" constant="false">
        <annotation>
          <COPASI xmlns="http://www.copasi.org/static/sbml">
            <rdf:RDF xmlns:dcterms="http://purl.org/dc/terms/" xmlns:rdf="http://www.w3.org/1999/02/22-rdf-syntax-ns#">
              <rdf:Description rdf:about="#COPASI46">
                <dcterms:created>
                  <rdf:Description>
                    <dcterms:W3CDTF>2018-12-06T16:41:50Z</dcterms:W3CDTF>
                  </rdf:Description>
                </dcterms:created>
              </rdf:Description>
            </rdf:RDF>
          </COPASI>
        </annotation>
      </species>
      <species metaid="COPASI47" id="cam_RR_ABC_PP2BCa2" name="CaM_RR_abc_CaNCa4" compartment="cytosol" initialConcentration="0" substanceUnits="substance" hasOnlySubstanceUnits="false" boundaryCondition="false" constant="false">
        <annotation>
          <COPASI xmlns="http://www.copasi.org/static/sbml">
            <rdf:RDF xmlns:dcterms="http://purl.org/dc/terms/" xmlns:rdf="http://www.w3.org/1999/02/22-rdf-syntax-ns#">
              <rdf:Description rdf:about="#COPASI47">
                <dcterms:created>
                  <rdf:Description>
                    <dcterms:W3CDTF>2018-12-06T16:42:05Z</dcterms:W3CDTF>
                  </rdf:Description>
                </dcterms:created>
              </rdf:Description>
            </rdf:RDF>
          </COPASI>
        </annotation>
      </species>
      <species metaid="COPASI48" id="cam_RR_ABC_CaMKII" name="CaM_RR_abc_CaMKII" compartment="cytosol" initialConcentration="0" substanceUnits="substance" hasOnlySubstanceUnits="false" boundaryCondition="false" constant="false">
        <annotation>
          <COPASI xmlns="http://www.copasi.org/static/sbml">
            <rdf:RDF xmlns:dcterms="http://purl.org/dc/terms/" xmlns:rdf="http://www.w3.org/1999/02/22-rdf-syntax-ns#">
              <rdf:Description rdf:about="#COPASI48">
                <dcterms:created>
                  <rdf:Description>
                    <dcterms:W3CDTF>2018-12-06T16:41:54Z</dcterms:W3CDTF>
                  </rdf:Description>
                </dcterms:created>
              </rdf:Description>
            </rdf:RDF>
          </COPASI>
        </annotation>
      </species>
      <species metaid="COPASI49" id="cam_RR_ABC_CaMKIIp" name="CaM_RR_abc_CaMKIIp" compartment="cytosol" initialConcentration="0" substanceUnits="substance" hasOnlySubstanceUnits="false" boundaryCondition="false" constant="false">
        <annotation>
          <COPASI xmlns="http://www.copasi.org/static/sbml">
            <rdf:RDF xmlns:dcterms="http://purl.org/dc/terms/" xmlns:rdf="http://www.w3.org/1999/02/22-rdf-syntax-ns#">
              <rdf:Description rdf:about="#COPASI49">
                <dcterms:created>
                  <rdf:Description>
                    <dcterms:W3CDTF>2018-12-06T16:41:58Z</dcterms:W3CDTF>
                  </rdf:Description>
                </dcterms:created>
              </rdf:Description>
            </rdf:RDF>
          </COPASI>
        </annotation>
      </species>
      <species metaid="COPASI50" id="cam_RR_ABD_0" name="CaM_RR_abd_0" compartment="cytosol" initialConcentration="0" substanceUnits="substance" hasOnlySubstanceUnits="false" boundaryCondition="false" constant="false">
        <annotation>
          <COPASI xmlns="http://www.copasi.org/static/sbml">
            <rdf:RDF xmlns:dcterms="http://purl.org/dc/terms/" xmlns:rdf="http://www.w3.org/1999/02/22-rdf-syntax-ns#">
              <rdf:Description rdf:about="#COPASI50">
                <dcterms:created>
                  <rdf:Description>
                    <dcterms:W3CDTF>2018-12-06T16:42:27Z</dcterms:W3CDTF>
                  </rdf:Description>
                </dcterms:created>
              </rdf:Description>
            </rdf:RDF>
          </COPASI>
        </annotation>
      </species>
      <species metaid="COPASI51" id="cam_RR_ABD_PP2BCa2" name="CaM_RR_abd_CaNCa4" compartment="cytosol" initialConcentration="0" substanceUnits="substance" hasOnlySubstanceUnits="false" boundaryCondition="false" constant="false">
        <annotation>
          <COPASI xmlns="http://www.copasi.org/static/sbml">
            <rdf:RDF xmlns:dcterms="http://purl.org/dc/terms/" xmlns:rdf="http://www.w3.org/1999/02/22-rdf-syntax-ns#">
              <rdf:Description rdf:about="#COPASI51">
                <dcterms:created>
                  <rdf:Description>
                    <dcterms:W3CDTF>2018-12-06T16:42:41Z</dcterms:W3CDTF>
                  </rdf:Description>
                </dcterms:created>
              </rdf:Description>
            </rdf:RDF>
          </COPASI>
        </annotation>
      </species>
      <species metaid="COPASI52" id="cam_RR_ABD_CaMKII" name="CaM_RR_abd_CaMKII" compartment="cytosol" initialConcentration="0" substanceUnits="substance" hasOnlySubstanceUnits="false" boundaryCondition="false" constant="false">
        <annotation>
          <COPASI xmlns="http://www.copasi.org/static/sbml">
            <rdf:RDF xmlns:dcterms="http://purl.org/dc/terms/" xmlns:rdf="http://www.w3.org/1999/02/22-rdf-syntax-ns#">
              <rdf:Description rdf:about="#COPASI52">
                <dcterms:created>
                  <rdf:Description>
                    <dcterms:W3CDTF>2018-12-06T16:42:31Z</dcterms:W3CDTF>
                  </rdf:Description>
                </dcterms:created>
              </rdf:Description>
            </rdf:RDF>
          </COPASI>
        </annotation>
      </species>
      <species metaid="COPASI53" id="cam_RR_ABD_CaMKIIp" name="CaM_RR_abd_CaMKIIp" compartment="cytosol" initialConcentration="0" substanceUnits="substance" hasOnlySubstanceUnits="false" boundaryCondition="false" constant="false">
        <annotation>
          <COPASI xmlns="http://www.copasi.org/static/sbml">
            <rdf:RDF xmlns:dcterms="http://purl.org/dc/terms/" xmlns:rdf="http://www.w3.org/1999/02/22-rdf-syntax-ns#">
              <rdf:Description rdf:about="#COPASI53">
                <dcterms:created>
                  <rdf:Description>
                    <dcterms:W3CDTF>2018-12-06T16:42:34Z</dcterms:W3CDTF>
                  </rdf:Description>
                </dcterms:created>
              </rdf:Description>
            </rdf:RDF>
          </COPASI>
        </annotation>
      </species>
      <species metaid="COPASI54" id="cam_RR_ACD_0" name="CaM_RR_acd_0" compartment="cytosol" initialConcentration="0" substanceUnits="substance" hasOnlySubstanceUnits="false" boundaryCondition="false" constant="false">
        <annotation>
          <COPASI xmlns="http://www.copasi.org/static/sbml">
            <rdf:RDF xmlns:dcterms="http://purl.org/dc/terms/" xmlns:rdf="http://www.w3.org/1999/02/22-rdf-syntax-ns#">
              <rdf:Description rdf:about="#COPASI54">
                <dcterms:created>
                  <rdf:Description>
                    <dcterms:W3CDTF>2018-12-06T16:43:05Z</dcterms:W3CDTF>
                  </rdf:Description>
                </dcterms:created>
              </rdf:Description>
            </rdf:RDF>
          </COPASI>
        </annotation>
      </species>
      <species metaid="COPASI55" id="cam_RR_ACD_PP2BCa2" name="CaM_RR_acd_CaNCa4" compartment="cytosol" initialConcentration="0" substanceUnits="substance" hasOnlySubstanceUnits="false" boundaryCondition="false" constant="false">
        <annotation>
          <COPASI xmlns="http://www.copasi.org/static/sbml">
            <rdf:RDF xmlns:dcterms="http://purl.org/dc/terms/" xmlns:rdf="http://www.w3.org/1999/02/22-rdf-syntax-ns#">
              <rdf:Description rdf:about="#COPASI55">
                <dcterms:created>
                  <rdf:Description>
                    <dcterms:W3CDTF>2018-12-06T16:43:23Z</dcterms:W3CDTF>
                  </rdf:Description>
                </dcterms:created>
              </rdf:Description>
            </rdf:RDF>
          </COPASI>
        </annotation>
      </species>
      <species metaid="COPASI56" id="cam_RR_ACD_CaMKII" name="CaM_RR_acd_CaMKII" compartment="cytosol" initialConcentration="0" substanceUnits="substance" hasOnlySubstanceUnits="false" boundaryCondition="false" constant="false">
        <annotation>
          <COPASI xmlns="http://www.copasi.org/static/sbml">
            <rdf:RDF xmlns:dcterms="http://purl.org/dc/terms/" xmlns:rdf="http://www.w3.org/1999/02/22-rdf-syntax-ns#">
              <rdf:Description rdf:about="#COPASI56">
                <dcterms:created>
                  <rdf:Description>
                    <dcterms:W3CDTF>2018-12-06T16:43:08Z</dcterms:W3CDTF>
                  </rdf:Description>
                </dcterms:created>
              </rdf:Description>
            </rdf:RDF>
          </COPASI>
        </annotation>
      </species>
      <species metaid="COPASI57" id="cam_RR_ACD_CaMKIIp" name="CaM_RR_acd_CaMKIIp" compartment="cytosol" initialConcentration="0" substanceUnits="substance" hasOnlySubstanceUnits="false" boundaryCondition="false" constant="false">
        <annotation>
          <COPASI xmlns="http://www.copasi.org/static/sbml">
            <rdf:RDF xmlns:dcterms="http://purl.org/dc/terms/" xmlns:rdf="http://www.w3.org/1999/02/22-rdf-syntax-ns#">
              <rdf:Description rdf:about="#COPASI57">
                <dcterms:created>
                  <rdf:Description>
                    <dcterms:W3CDTF>2018-12-06T16:43:13Z</dcterms:W3CDTF>
                  </rdf:Description>
                </dcterms:created>
              </rdf:Description>
            </rdf:RDF>
          </COPASI>
        </annotation>
      </species>
      <species metaid="COPASI58" id="cam_RR_BCD_0" name="CaM_RR_bcd_0" compartment="cytosol" initialConcentration="0" substanceUnits="substance" hasOnlySubstanceUnits="false" boundaryCondition="false" constant="false">
        <annotation>
          <COPASI xmlns="http://www.copasi.org/static/sbml">
            <rdf:RDF xmlns:dcterms="http://purl.org/dc/terms/" xmlns:rdf="http://www.w3.org/1999/02/22-rdf-syntax-ns#">
              <rdf:Description rdf:about="#COPASI58">
                <dcterms:created>
                  <rdf:Description>
                    <dcterms:W3CDTF>2018-12-06T16:44:22Z</dcterms:W3CDTF>
                  </rdf:Description>
                </dcterms:created>
              </rdf:Description>
            </rdf:RDF>
          </COPASI>
        </annotation>
      </species>
      <species metaid="COPASI59" id="cam_RR_BCD_PP2BCa2" name="CaM_RR_bcd_CaNCa4" compartment="cytosol" initialConcentration="0" substanceUnits="substance" hasOnlySubstanceUnits="false" boundaryCondition="false" constant="false">
        <annotation>
          <COPASI xmlns="http://www.copasi.org/static/sbml">
            <rdf:RDF xmlns:dcterms="http://purl.org/dc/terms/" xmlns:rdf="http://www.w3.org/1999/02/22-rdf-syntax-ns#">
              <rdf:Description rdf:about="#COPASI59">
                <dcterms:created>
                  <rdf:Description>
                    <dcterms:W3CDTF>2018-12-06T16:44:41Z</dcterms:W3CDTF>
                  </rdf:Description>
                </dcterms:created>
              </rdf:Description>
            </rdf:RDF>
          </COPASI>
        </annotation>
      </species>
      <species metaid="COPASI60" id="cam_RR_BCD_CaMKII" name="CaM_RR_bcd_CaMKII" compartment="cytosol" initialConcentration="0" substanceUnits="substance" hasOnlySubstanceUnits="false" boundaryCondition="false" constant="false">
        <annotation>
          <COPASI xmlns="http://www.copasi.org/static/sbml">
            <rdf:RDF xmlns:dcterms="http://purl.org/dc/terms/" xmlns:rdf="http://www.w3.org/1999/02/22-rdf-syntax-ns#">
              <rdf:Description rdf:about="#COPASI60">
                <dcterms:created>
                  <rdf:Description>
                    <dcterms:W3CDTF>2018-12-06T16:44:25Z</dcterms:W3CDTF>
                  </rdf:Description>
                </dcterms:created>
              </rdf:Description>
            </rdf:RDF>
          </COPASI>
        </annotation>
      </species>
      <species metaid="COPASI61" id="cam_RR_BCD_CaMKIIp" name="CaM_RR_bcd_CaMKIIp" compartment="cytosol" initialConcentration="0" substanceUnits="substance" hasOnlySubstanceUnits="false" boundaryCondition="false" constant="false">
        <annotation>
          <COPASI xmlns="http://www.copasi.org/static/sbml">
            <rdf:RDF xmlns:dcterms="http://purl.org/dc/terms/" xmlns:rdf="http://www.w3.org/1999/02/22-rdf-syntax-ns#">
              <rdf:Description rdf:about="#COPASI61">
                <dcterms:created>
                  <rdf:Description>
                    <dcterms:W3CDTF>2018-12-06T16:44:29Z</dcterms:W3CDTF>
                  </rdf:Description>
                </dcterms:created>
              </rdf:Description>
            </rdf:RDF>
          </COPASI>
        </annotation>
      </species>
      <species metaid="COPASI62" id="cam_RR_ABCD_0" name="CaM_RR_abcd_0" compartment="cytosol" initialConcentration="0" substanceUnits="substance" hasOnlySubstanceUnits="false" boundaryCondition="false" constant="false">
        <annotation>
          <COPASI xmlns="http://www.copasi.org/static/sbml">
            <rdf:RDF xmlns:dcterms="http://purl.org/dc/terms/" xmlns:rdf="http://www.w3.org/1999/02/22-rdf-syntax-ns#">
              <rdf:Description rdf:about="#COPASI62">
                <dcterms:created>
                  <rdf:Description>
                    <dcterms:W3CDTF>2018-12-06T16:42:09Z</dcterms:W3CDTF>
                  </rdf:Description>
                </dcterms:created>
              </rdf:Description>
            </rdf:RDF>
          </COPASI>
        </annotation>
      </species>
      <species metaid="COPASI63" id="cam_RR_ABCD_PP2BCa2" name="CaM_RR_abcd_CaNCa4" compartment="cytosol" initialConcentration="0" substanceUnits="substance" hasOnlySubstanceUnits="false" boundaryCondition="false" constant="false">
        <annotation>
          <COPASI xmlns="http://www.copasi.org/static/sbml">
            <rdf:RDF xmlns:dcterms="http://purl.org/dc/terms/" xmlns:rdf="http://www.w3.org/1999/02/22-rdf-syntax-ns#">
              <rdf:Description rdf:about="#COPASI63">
                <dcterms:created>
                  <rdf:Description>
                    <dcterms:W3CDTF>2018-12-06T16:42:23Z</dcterms:W3CDTF>
                  </rdf:Description>
                </dcterms:created>
              </rdf:Description>
            </rdf:RDF>
          </COPASI>
        </annotation>
      </species>
      <species metaid="COPASI64" id="cam_RR_ABCD_CaMKII" name="CaM_RR_abcd_CaMKII" compartment="cytosol" initialConcentration="0" substanceUnits="substance" hasOnlySubstanceUnits="false" boundaryCondition="false" constant="false">
        <annotation>
          <COPASI xmlns="http://www.copasi.org/static/sbml">
            <rdf:RDF xmlns:dcterms="http://purl.org/dc/terms/" xmlns:rdf="http://www.w3.org/1999/02/22-rdf-syntax-ns#">
              <rdf:Description rdf:about="#COPASI64">
                <dcterms:created>
                  <rdf:Description>
                    <dcterms:W3CDTF>2018-12-06T16:42:13Z</dcterms:W3CDTF>
                  </rdf:Description>
                </dcterms:created>
              </rdf:Description>
            </rdf:RDF>
          </COPASI>
        </annotation>
      </species>
      <species metaid="COPASI65" id="cam_RR_ABCD_CaMKIIp" name="CaM_RR_abcd_CaMKIIp" compartment="cytosol" initialConcentration="0" substanceUnits="substance" hasOnlySubstanceUnits="false" boundaryCondition="false" constant="false">
        <annotation>
          <COPASI xmlns="http://www.copasi.org/static/sbml">
            <rdf:RDF xmlns:dcterms="http://purl.org/dc/terms/" xmlns:rdf="http://www.w3.org/1999/02/22-rdf-syntax-ns#">
              <rdf:Description rdf:about="#COPASI65">
                <dcterms:created>
                  <rdf:Description>
                    <dcterms:W3CDTF>2018-12-06T16:42:17Z</dcterms:W3CDTF>
                  </rdf:Description>
                </dcterms:created>
              </rdf:Description>
            </rdf:RDF>
          </COPASI>
        </annotation>
      </species>
      <species metaid="COPASI66" id="cam_RT_0_0" name="CaM_RT_0_0" compartment="cytosol" initialConcentration="0" substanceUnits="substance" hasOnlySubstanceUnits="false" boundaryCondition="false" constant="false">
        <annotation>
          <COPASI xmlns="http://www.copasi.org/static/sbml">
            <rdf:RDF xmlns:dcterms="http://purl.org/dc/terms/" xmlns:rdf="http://www.w3.org/1999/02/22-rdf-syntax-ns#">
              <rdf:Description rdf:about="#COPASI66">
                <dcterms:created>
                  <rdf:Description>
                    <dcterms:W3CDTF>2018-12-06T16:46:08Z</dcterms:W3CDTF>
                  </rdf:Description>
                </dcterms:created>
              </rdf:Description>
            </rdf:RDF>
          </COPASI>
        </annotation>
      </species>
      <species metaid="COPASI67" id="cam_RT_0_Ng" name="CaM_RT_0_Ng" compartment="cytosol" initialConcentration="0" substanceUnits="substance" hasOnlySubstanceUnits="false" boundaryCondition="false" constant="false">
        <annotation>
          <COPASI xmlns="http://www.copasi.org/static/sbml">
            <rdf:RDF xmlns:dcterms="http://purl.org/dc/terms/" xmlns:rdf="http://www.w3.org/1999/02/22-rdf-syntax-ns#">
              <rdf:Description rdf:about="#COPASI67">
                <dcterms:created>
                  <rdf:Description>
                    <dcterms:W3CDTF>2018-12-06T16:46:20Z</dcterms:W3CDTF>
                  </rdf:Description>
                </dcterms:created>
              </rdf:Description>
            </rdf:RDF>
          </COPASI>
        </annotation>
      </species>
      <species metaid="COPASI68" id="cam_RT_A_0" name="CaM_RT_a_0" compartment="cytosol" initialConcentration="0" substanceUnits="substance" hasOnlySubstanceUnits="false" boundaryCondition="false" constant="false">
        <annotation>
          <COPASI xmlns="http://www.copasi.org/static/sbml">
            <rdf:RDF xmlns:dcterms="http://purl.org/dc/terms/" xmlns:rdf="http://www.w3.org/1999/02/22-rdf-syntax-ns#">
              <rdf:Description rdf:about="#COPASI68">
                <dcterms:created>
                  <rdf:Description>
                    <dcterms:W3CDTF>2018-12-06T16:46:27Z</dcterms:W3CDTF>
                  </rdf:Description>
                </dcterms:created>
              </rdf:Description>
            </rdf:RDF>
          </COPASI>
        </annotation>
      </species>
      <species metaid="COPASI69" id="cam_RT_A_Ng" name="CaM_RT_a_Ng" compartment="cytosol" initialConcentration="0" substanceUnits="substance" hasOnlySubstanceUnits="false" boundaryCondition="false" constant="false">
        <annotation>
          <COPASI xmlns="http://www.copasi.org/static/sbml">
            <rdf:RDF xmlns:dcterms="http://purl.org/dc/terms/" xmlns:rdf="http://www.w3.org/1999/02/22-rdf-syntax-ns#">
              <rdf:Description rdf:about="#COPASI69">
                <dcterms:created>
                  <rdf:Description>
                    <dcterms:W3CDTF>2018-12-06T16:46:39Z</dcterms:W3CDTF>
                  </rdf:Description>
                </dcterms:created>
              </rdf:Description>
            </rdf:RDF>
          </COPASI>
        </annotation>
      </species>
      <species metaid="COPASI70" id="cam_RT_B_0" name="CaM_RT_b_0" compartment="cytosol" initialConcentration="0" substanceUnits="substance" hasOnlySubstanceUnits="false" boundaryCondition="false" constant="false">
        <annotation>
          <COPASI xmlns="http://www.copasi.org/static/sbml">
            <rdf:RDF xmlns:dcterms="http://purl.org/dc/terms/" xmlns:rdf="http://www.w3.org/1999/02/22-rdf-syntax-ns#">
              <rdf:Description rdf:about="#COPASI70">
                <dcterms:created>
                  <rdf:Description>
                    <dcterms:W3CDTF>2018-12-06T16:49:35Z</dcterms:W3CDTF>
                  </rdf:Description>
                </dcterms:created>
              </rdf:Description>
            </rdf:RDF>
          </COPASI>
        </annotation>
      </species>
      <species metaid="COPASI71" id="cam_RT_B_Ng" name="CaM_RT_b_Ng" compartment="cytosol" initialConcentration="0" substanceUnits="substance" hasOnlySubstanceUnits="false" boundaryCondition="false" constant="false">
        <annotation>
          <COPASI xmlns="http://www.copasi.org/static/sbml">
            <rdf:RDF xmlns:dcterms="http://purl.org/dc/terms/" xmlns:rdf="http://www.w3.org/1999/02/22-rdf-syntax-ns#">
              <rdf:Description rdf:about="#COPASI71">
                <dcterms:created>
                  <rdf:Description>
                    <dcterms:W3CDTF>2018-12-06T16:49:45Z</dcterms:W3CDTF>
                  </rdf:Description>
                </dcterms:created>
              </rdf:Description>
            </rdf:RDF>
          </COPASI>
        </annotation>
      </species>
      <species metaid="COPASI72" id="cam_RT_C_0" name="CaM_RT_c_0" compartment="cytosol" initialConcentration="0" substanceUnits="substance" hasOnlySubstanceUnits="false" boundaryCondition="false" constant="false">
        <annotation>
          <COPASI xmlns="http://www.copasi.org/static/sbml">
            <rdf:RDF xmlns:dcterms="http://purl.org/dc/terms/" xmlns:rdf="http://www.w3.org/1999/02/22-rdf-syntax-ns#">
              <rdf:Description rdf:about="#COPASI72">
                <dcterms:created>
                  <rdf:Description>
                    <dcterms:W3CDTF>2018-12-06T16:50:46Z</dcterms:W3CDTF>
                  </rdf:Description>
                </dcterms:created>
              </rdf:Description>
            </rdf:RDF>
          </COPASI>
        </annotation>
      </species>
      <species metaid="COPASI73" id="cam_RT_C_Ng" name="CaM_RT_c_Ng" compartment="cytosol" initialConcentration="0" substanceUnits="substance" hasOnlySubstanceUnits="false" boundaryCondition="false" constant="false">
        <annotation>
          <COPASI xmlns="http://www.copasi.org/static/sbml">
            <rdf:RDF xmlns:dcterms="http://purl.org/dc/terms/" xmlns:rdf="http://www.w3.org/1999/02/22-rdf-syntax-ns#">
              <rdf:Description rdf:about="#COPASI73">
                <dcterms:created>
                  <rdf:Description>
                    <dcterms:W3CDTF>2018-12-06T16:50:58Z</dcterms:W3CDTF>
                  </rdf:Description>
                </dcterms:created>
              </rdf:Description>
            </rdf:RDF>
          </COPASI>
        </annotation>
      </species>
      <species metaid="COPASI74" id="cam_RT_D_0" name="CaM_RT_d_0" compartment="cytosol" initialConcentration="0" substanceUnits="substance" hasOnlySubstanceUnits="false" boundaryCondition="false" constant="false">
        <annotation>
          <COPASI xmlns="http://www.copasi.org/static/sbml">
            <rdf:RDF xmlns:dcterms="http://purl.org/dc/terms/" xmlns:rdf="http://www.w3.org/1999/02/22-rdf-syntax-ns#">
              <rdf:Description rdf:about="#COPASI74">
                <dcterms:created>
                  <rdf:Description>
                    <dcterms:W3CDTF>2018-12-06T16:51:25Z</dcterms:W3CDTF>
                  </rdf:Description>
                </dcterms:created>
              </rdf:Description>
            </rdf:RDF>
          </COPASI>
        </annotation>
      </species>
      <species metaid="COPASI75" id="cam_RT_D_Ng" name="CaM_RT_d_Ng" compartment="cytosol" initialConcentration="0" substanceUnits="substance" hasOnlySubstanceUnits="false" boundaryCondition="false" constant="false">
        <annotation>
          <COPASI xmlns="http://www.copasi.org/static/sbml">
            <rdf:RDF xmlns:dcterms="http://purl.org/dc/terms/" xmlns:rdf="http://www.w3.org/1999/02/22-rdf-syntax-ns#">
              <rdf:Description rdf:about="#COPASI75">
                <dcterms:created>
                  <rdf:Description>
                    <dcterms:W3CDTF>2018-12-06T16:51:36Z</dcterms:W3CDTF>
                  </rdf:Description>
                </dcterms:created>
              </rdf:Description>
            </rdf:RDF>
          </COPASI>
        </annotation>
      </species>
      <species metaid="COPASI76" id="cam_RT_AB_0" name="CaM_RT_ab_0" compartment="cytosol" initialConcentration="0" substanceUnits="substance" hasOnlySubstanceUnits="false" boundaryCondition="false" constant="false">
        <annotation>
          <COPASI xmlns="http://www.copasi.org/static/sbml">
            <rdf:RDF xmlns:dcterms="http://purl.org/dc/terms/" xmlns:rdf="http://www.w3.org/1999/02/22-rdf-syntax-ns#">
              <rdf:Description rdf:about="#COPASI76">
                <dcterms:created>
                  <rdf:Description>
                    <dcterms:W3CDTF>2018-12-06T16:46:47Z</dcterms:W3CDTF>
                  </rdf:Description>
                </dcterms:created>
              </rdf:Description>
            </rdf:RDF>
          </COPASI>
        </annotation>
      </species>
      <species metaid="COPASI77" id="cam_RT_AB_Ng" name="CaM_RT_ab_Ng" compartment="cytosol" initialConcentration="0" substanceUnits="substance" hasOnlySubstanceUnits="false" boundaryCondition="false" constant="false">
        <annotation>
          <COPASI xmlns="http://www.copasi.org/static/sbml">
            <rdf:RDF xmlns:dcterms="http://purl.org/dc/terms/" xmlns:rdf="http://www.w3.org/1999/02/22-rdf-syntax-ns#">
              <rdf:Description rdf:about="#COPASI77">
                <dcterms:created>
                  <rdf:Description>
                    <dcterms:W3CDTF>2018-12-06T16:47:02Z</dcterms:W3CDTF>
                  </rdf:Description>
                </dcterms:created>
              </rdf:Description>
            </rdf:RDF>
          </COPASI>
        </annotation>
      </species>
      <species metaid="COPASI78" id="cam_RT_AC_0" name="CaM_RT_ac_0" compartment="cytosol" initialConcentration="0" substanceUnits="substance" hasOnlySubstanceUnits="false" boundaryCondition="false" constant="false">
        <annotation>
          <COPASI xmlns="http://www.copasi.org/static/sbml">
            <rdf:RDF xmlns:dcterms="http://purl.org/dc/terms/" xmlns:rdf="http://www.w3.org/1999/02/22-rdf-syntax-ns#">
              <rdf:Description rdf:about="#COPASI78">
                <dcterms:created>
                  <rdf:Description>
                    <dcterms:W3CDTF>2018-12-06T16:48:38Z</dcterms:W3CDTF>
                  </rdf:Description>
                </dcterms:created>
              </rdf:Description>
            </rdf:RDF>
          </COPASI>
        </annotation>
      </species>
      <species metaid="COPASI79" id="cam_RT_AC_Ng" name="CaM_RT_ac_Ng" compartment="cytosol" initialConcentration="0" substanceUnits="substance" hasOnlySubstanceUnits="false" boundaryCondition="false" constant="false">
        <annotation>
          <COPASI xmlns="http://www.copasi.org/static/sbml">
            <rdf:RDF xmlns:dcterms="http://purl.org/dc/terms/" xmlns:rdf="http://www.w3.org/1999/02/22-rdf-syntax-ns#">
              <rdf:Description rdf:about="#COPASI79">
                <dcterms:created>
                  <rdf:Description>
                    <dcterms:W3CDTF>2018-12-06T16:48:50Z</dcterms:W3CDTF>
                  </rdf:Description>
                </dcterms:created>
              </rdf:Description>
            </rdf:RDF>
          </COPASI>
        </annotation>
      </species>
      <species metaid="COPASI80" id="cam_RT_AD_0" name="CaM_RT_ad_0" compartment="cytosol" initialConcentration="0" substanceUnits="substance" hasOnlySubstanceUnits="false" boundaryCondition="false" constant="false">
        <annotation>
          <COPASI xmlns="http://www.copasi.org/static/sbml">
            <rdf:RDF xmlns:dcterms="http://purl.org/dc/terms/" xmlns:rdf="http://www.w3.org/1999/02/22-rdf-syntax-ns#">
              <rdf:Description rdf:about="#COPASI80">
                <dcterms:created>
                  <rdf:Description>
                    <dcterms:W3CDTF>2018-12-06T16:49:17Z</dcterms:W3CDTF>
                  </rdf:Description>
                </dcterms:created>
              </rdf:Description>
            </rdf:RDF>
          </COPASI>
        </annotation>
      </species>
      <species metaid="COPASI81" id="cam_RT_AD_Ng" name="CaM_RT_ad_Ng" compartment="cytosol" initialConcentration="0" substanceUnits="substance" hasOnlySubstanceUnits="false" boundaryCondition="false" constant="false">
        <annotation>
          <COPASI xmlns="http://www.copasi.org/static/sbml">
            <rdf:RDF xmlns:dcterms="http://purl.org/dc/terms/" xmlns:rdf="http://www.w3.org/1999/02/22-rdf-syntax-ns#">
              <rdf:Description rdf:about="#COPASI81">
                <dcterms:created>
                  <rdf:Description>
                    <dcterms:W3CDTF>2018-12-06T16:49:28Z</dcterms:W3CDTF>
                  </rdf:Description>
                </dcterms:created>
              </rdf:Description>
            </rdf:RDF>
          </COPASI>
        </annotation>
      </species>
      <species metaid="COPASI82" id="cam_RT_BC_0" name="CaM_RT_bc_0" compartment="cytosol" initialConcentration="0" substanceUnits="substance" hasOnlySubstanceUnits="false" boundaryCondition="false" constant="false">
        <annotation>
          <COPASI xmlns="http://www.copasi.org/static/sbml">
            <rdf:RDF xmlns:dcterms="http://purl.org/dc/terms/" xmlns:rdf="http://www.w3.org/1999/02/22-rdf-syntax-ns#">
              <rdf:Description rdf:about="#COPASI82">
                <dcterms:created>
                  <rdf:Description>
                    <dcterms:W3CDTF>2018-12-06T16:49:52Z</dcterms:W3CDTF>
                  </rdf:Description>
                </dcterms:created>
              </rdf:Description>
            </rdf:RDF>
          </COPASI>
        </annotation>
      </species>
      <species metaid="COPASI83" id="cam_RT_BC_Ng" name="CaM_RT_bc_Ng" compartment="cytosol" initialConcentration="0" substanceUnits="substance" hasOnlySubstanceUnits="false" boundaryCondition="false" constant="false">
        <annotation>
          <COPASI xmlns="http://www.copasi.org/static/sbml">
            <rdf:RDF xmlns:dcterms="http://purl.org/dc/terms/" xmlns:rdf="http://www.w3.org/1999/02/22-rdf-syntax-ns#">
              <rdf:Description rdf:about="#COPASI83">
                <dcterms:created>
                  <rdf:Description>
                    <dcterms:W3CDTF>2018-12-06T16:50:02Z</dcterms:W3CDTF>
                  </rdf:Description>
                </dcterms:created>
              </rdf:Description>
            </rdf:RDF>
          </COPASI>
        </annotation>
      </species>
      <species metaid="COPASI84" id="cam_RT_BD_0" name="CaM_RT_bd_0" compartment="cytosol" initialConcentration="0" substanceUnits="substance" hasOnlySubstanceUnits="false" boundaryCondition="false" constant="false">
        <annotation>
          <COPASI xmlns="http://www.copasi.org/static/sbml">
            <rdf:RDF xmlns:dcterms="http://purl.org/dc/terms/" xmlns:rdf="http://www.w3.org/1999/02/22-rdf-syntax-ns#">
              <rdf:Description rdf:about="#COPASI84">
                <dcterms:created>
                  <rdf:Description>
                    <dcterms:W3CDTF>2018-12-06T16:50:29Z</dcterms:W3CDTF>
                  </rdf:Description>
                </dcterms:created>
              </rdf:Description>
            </rdf:RDF>
          </COPASI>
        </annotation>
      </species>
      <species metaid="COPASI85" id="cam_RT_BD_Ng" name="CaM_RT_bd_Ng" compartment="cytosol" initialConcentration="0" substanceUnits="substance" hasOnlySubstanceUnits="false" boundaryCondition="false" constant="false">
        <annotation>
          <COPASI xmlns="http://www.copasi.org/static/sbml">
            <rdf:RDF xmlns:dcterms="http://purl.org/dc/terms/" xmlns:rdf="http://www.w3.org/1999/02/22-rdf-syntax-ns#">
              <rdf:Description rdf:about="#COPASI85">
                <dcterms:created>
                  <rdf:Description>
                    <dcterms:W3CDTF>2018-12-06T16:50:39Z</dcterms:W3CDTF>
                  </rdf:Description>
                </dcterms:created>
              </rdf:Description>
            </rdf:RDF>
          </COPASI>
        </annotation>
      </species>
      <species metaid="COPASI86" id="cam_RT_CD_0" name="CaM_RT_cd_0" compartment="cytosol" initialConcentration="0" substanceUnits="substance" hasOnlySubstanceUnits="false" boundaryCondition="false" constant="false">
        <annotation>
          <COPASI xmlns="http://www.copasi.org/static/sbml">
            <rdf:RDF xmlns:dcterms="http://purl.org/dc/terms/" xmlns:rdf="http://www.w3.org/1999/02/22-rdf-syntax-ns#">
              <rdf:Description rdf:about="#COPASI86">
                <dcterms:created>
                  <rdf:Description>
                    <dcterms:W3CDTF>2018-12-06T16:51:05Z</dcterms:W3CDTF>
                  </rdf:Description>
                </dcterms:created>
              </rdf:Description>
            </rdf:RDF>
          </COPASI>
        </annotation>
      </species>
      <species metaid="COPASI87" id="cam_RT_CD_Ng" name="CaM_RT_cd_Ng" compartment="cytosol" initialConcentration="0" substanceUnits="substance" hasOnlySubstanceUnits="false" boundaryCondition="false" constant="false">
        <annotation>
          <COPASI xmlns="http://www.copasi.org/static/sbml">
            <rdf:RDF xmlns:dcterms="http://purl.org/dc/terms/" xmlns:rdf="http://www.w3.org/1999/02/22-rdf-syntax-ns#">
              <rdf:Description rdf:about="#COPASI87">
                <dcterms:created>
                  <rdf:Description>
                    <dcterms:W3CDTF>2018-12-06T16:51:18Z</dcterms:W3CDTF>
                  </rdf:Description>
                </dcterms:created>
              </rdf:Description>
            </rdf:RDF>
          </COPASI>
        </annotation>
      </species>
      <species metaid="COPASI88" id="cam_RT_ABC_0" name="CaM_RT_abc_0" compartment="cytosol" initialConcentration="0" substanceUnits="substance" hasOnlySubstanceUnits="false" boundaryCondition="false" constant="false">
        <annotation>
          <COPASI xmlns="http://www.copasi.org/static/sbml">
            <rdf:RDF xmlns:dcterms="http://purl.org/dc/terms/" xmlns:rdf="http://www.w3.org/1999/02/22-rdf-syntax-ns#">
              <rdf:Description rdf:about="#COPASI88">
                <dcterms:created>
                  <rdf:Description>
                    <dcterms:W3CDTF>2018-12-06T16:47:10Z</dcterms:W3CDTF>
                  </rdf:Description>
                </dcterms:created>
              </rdf:Description>
            </rdf:RDF>
          </COPASI>
        </annotation>
      </species>
      <species metaid="COPASI89" id="cam_RT_ABC_Ng" name="CaM_RT_abc_Ng" compartment="cytosol" initialConcentration="0" substanceUnits="substance" hasOnlySubstanceUnits="false" boundaryCondition="false" constant="false">
        <annotation>
          <COPASI xmlns="http://www.copasi.org/static/sbml">
            <rdf:RDF xmlns:dcterms="http://purl.org/dc/terms/" xmlns:rdf="http://www.w3.org/1999/02/22-rdf-syntax-ns#">
              <rdf:Description rdf:about="#COPASI89">
                <dcterms:created>
                  <rdf:Description>
                    <dcterms:W3CDTF>2016-01-05T13:59:12Z</dcterms:W3CDTF>
                  </rdf:Description>
                </dcterms:created>
              </rdf:Description>
            </rdf:RDF>
          </COPASI>
        </annotation>
      </species>
      <species metaid="COPASI90" id="cam_RT_ABD_0" name="CaM_RT_abd_0" compartment="cytosol" initialConcentration="0" substanceUnits="substance" hasOnlySubstanceUnits="false" boundaryCondition="false" constant="false">
        <annotation>
          <COPASI xmlns="http://www.copasi.org/static/sbml">
            <rdf:RDF xmlns:dcterms="http://purl.org/dc/terms/" xmlns:rdf="http://www.w3.org/1999/02/22-rdf-syntax-ns#">
              <rdf:Description rdf:about="#COPASI90">
                <dcterms:created>
                  <rdf:Description>
                    <dcterms:W3CDTF>2018-12-06T16:47:59Z</dcterms:W3CDTF>
                  </rdf:Description>
                </dcterms:created>
              </rdf:Description>
            </rdf:RDF>
          </COPASI>
        </annotation>
      </species>
      <species metaid="COPASI91" id="cam_RT_ABD_Ng" name="CaM_RT_abd_Ng" compartment="cytosol" initialConcentration="0" substanceUnits="substance" hasOnlySubstanceUnits="false" boundaryCondition="false" constant="false">
        <annotation>
          <COPASI xmlns="http://www.copasi.org/static/sbml">
            <rdf:RDF xmlns:dcterms="http://purl.org/dc/terms/" xmlns:rdf="http://www.w3.org/1999/02/22-rdf-syntax-ns#">
              <rdf:Description rdf:about="#COPASI91">
                <dcterms:created>
                  <rdf:Description>
                    <dcterms:W3CDTF>2018-12-06T16:48:29Z</dcterms:W3CDTF>
                  </rdf:Description>
                </dcterms:created>
              </rdf:Description>
            </rdf:RDF>
          </COPASI>
        </annotation>
      </species>
      <species metaid="COPASI92" id="cam_RT_ACD_0" name="CaM_RT_acd_0" compartment="cytosol" initialConcentration="0" substanceUnits="substance" hasOnlySubstanceUnits="false" boundaryCondition="false" constant="false">
        <annotation>
          <COPASI xmlns="http://www.copasi.org/static/sbml">
            <rdf:RDF xmlns:dcterms="http://purl.org/dc/terms/" xmlns:rdf="http://www.w3.org/1999/02/22-rdf-syntax-ns#">
              <rdf:Description rdf:about="#COPASI92">
                <dcterms:created>
                  <rdf:Description>
                    <dcterms:W3CDTF>2018-12-06T16:48:57Z</dcterms:W3CDTF>
                  </rdf:Description>
                </dcterms:created>
              </rdf:Description>
            </rdf:RDF>
          </COPASI>
        </annotation>
      </species>
      <species metaid="COPASI93" id="cam_RT_ACD_Ng" name="CaM_RT_acd_Ng" compartment="cytosol" initialConcentration="0" substanceUnits="substance" hasOnlySubstanceUnits="false" boundaryCondition="false" constant="false">
        <annotation>
          <COPASI xmlns="http://www.copasi.org/static/sbml">
            <rdf:RDF xmlns:dcterms="http://purl.org/dc/terms/" xmlns:rdf="http://www.w3.org/1999/02/22-rdf-syntax-ns#">
              <rdf:Description rdf:about="#COPASI93">
                <dcterms:created>
                  <rdf:Description>
                    <dcterms:W3CDTF>2018-12-06T16:49:08Z</dcterms:W3CDTF>
                  </rdf:Description>
                </dcterms:created>
              </rdf:Description>
            </rdf:RDF>
          </COPASI>
        </annotation>
      </species>
      <species metaid="COPASI94" id="cam_RT_BCD_0" name="CaM_RT_bcd_0" compartment="cytosol" initialConcentration="0" substanceUnits="substance" hasOnlySubstanceUnits="false" boundaryCondition="false" constant="false">
        <annotation>
          <COPASI xmlns="http://www.copasi.org/static/sbml">
            <rdf:RDF xmlns:dcterms="http://purl.org/dc/terms/" xmlns:rdf="http://www.w3.org/1999/02/22-rdf-syntax-ns#">
              <rdf:Description rdf:about="#COPASI94">
                <dcterms:created>
                  <rdf:Description>
                    <dcterms:W3CDTF>2018-12-06T16:50:10Z</dcterms:W3CDTF>
                  </rdf:Description>
                </dcterms:created>
              </rdf:Description>
            </rdf:RDF>
          </COPASI>
        </annotation>
      </species>
      <species metaid="COPASI95" id="cam_RT_BCD_Ng" name="CaM_RT_bcd_Ng" compartment="cytosol" initialConcentration="0" substanceUnits="substance" hasOnlySubstanceUnits="false" boundaryCondition="false" constant="false">
        <annotation>
          <COPASI xmlns="http://www.copasi.org/static/sbml">
            <rdf:RDF xmlns:dcterms="http://purl.org/dc/terms/" xmlns:rdf="http://www.w3.org/1999/02/22-rdf-syntax-ns#">
              <rdf:Description rdf:about="#COPASI95">
                <dcterms:created>
                  <rdf:Description>
                    <dcterms:W3CDTF>2018-12-06T16:50:22Z</dcterms:W3CDTF>
                  </rdf:Description>
                </dcterms:created>
              </rdf:Description>
            </rdf:RDF>
          </COPASI>
        </annotation>
      </species>
      <species metaid="COPASI96" id="cam_RT_ABCD_0" name="CaM_RT_abcd_0" compartment="cytosol" initialConcentration="0" substanceUnits="substance" hasOnlySubstanceUnits="false" boundaryCondition="false" constant="false">
        <annotation>
          <COPASI xmlns="http://www.copasi.org/static/sbml">
            <rdf:RDF xmlns:dcterms="http://purl.org/dc/terms/" xmlns:rdf="http://www.w3.org/1999/02/22-rdf-syntax-ns#">
              <rdf:Description rdf:about="#COPASI96">
                <dcterms:created>
                  <rdf:Description>
                    <dcterms:W3CDTF>2018-12-06T16:47:34Z</dcterms:W3CDTF>
                  </rdf:Description>
                </dcterms:created>
              </rdf:Description>
            </rdf:RDF>
          </COPASI>
        </annotation>
      </species>
      <species metaid="COPASI97" id="cam_RT_ABCD_Ng" name="CaM_RT_abcd_Ng" compartment="cytosol" initialConcentration="0" substanceUnits="substance" hasOnlySubstanceUnits="false" boundaryCondition="false" constant="false">
        <annotation>
          <COPASI xmlns="http://www.copasi.org/static/sbml">
            <rdf:RDF xmlns:dcterms="http://purl.org/dc/terms/" xmlns:rdf="http://www.w3.org/1999/02/22-rdf-syntax-ns#">
              <rdf:Description rdf:about="#COPASI97">
                <dcterms:created>
                  <rdf:Description>
                    <dcterms:W3CDTF>2018-12-06T16:47:46Z</dcterms:W3CDTF>
                  </rdf:Description>
                </dcterms:created>
              </rdf:Description>
            </rdf:RDF>
          </COPASI>
        </annotation>
      </species>
      <species metaid="COPASI98" id="cam_TR_0_0" name="CaM_TR_0_0" compartment="cytosol" initialConcentration="0" substanceUnits="substance" hasOnlySubstanceUnits="false" boundaryCondition="false" constant="false">
        <annotation>
          <COPASI xmlns="http://www.copasi.org/static/sbml">
            <rdf:RDF xmlns:dcterms="http://purl.org/dc/terms/" xmlns:rdf="http://www.w3.org/1999/02/22-rdf-syntax-ns#">
              <rdf:Description rdf:about="#COPASI98">
                <dcterms:created>
                  <rdf:Description>
                    <dcterms:W3CDTF>2018-12-06T16:51:43Z</dcterms:W3CDTF>
                  </rdf:Description>
                </dcterms:created>
              </rdf:Description>
            </rdf:RDF>
          </COPASI>
        </annotation>
      </species>
      <species metaid="COPASI99" id="cam_TR_A_0" name="CaM_TR_a_0" compartment="cytosol" initialConcentration="0" substanceUnits="substance" hasOnlySubstanceUnits="false" boundaryCondition="false" constant="false">
        <annotation>
          <COPASI xmlns="http://www.copasi.org/static/sbml">
            <rdf:RDF xmlns:dcterms="http://purl.org/dc/terms/" xmlns:rdf="http://www.w3.org/1999/02/22-rdf-syntax-ns#">
              <rdf:Description rdf:about="#COPASI99">
                <dcterms:created>
                  <rdf:Description>
                    <dcterms:W3CDTF>2018-12-06T16:52:07Z</dcterms:W3CDTF>
                  </rdf:Description>
                </dcterms:created>
              </rdf:Description>
            </rdf:RDF>
          </COPASI>
        </annotation>
      </species>
      <species metaid="COPASI100" id="cam_TR_B_0" name="CaM_TR_b_0" compartment="cytosol" initialConcentration="0" substanceUnits="substance" hasOnlySubstanceUnits="false" boundaryCondition="false" constant="false">
        <annotation>
          <COPASI xmlns="http://www.copasi.org/static/sbml">
            <rdf:RDF xmlns:dcterms="http://purl.org/dc/terms/" xmlns:rdf="http://www.w3.org/1999/02/22-rdf-syntax-ns#">
              <rdf:Description rdf:about="#COPASI100">
                <dcterms:created>
                  <rdf:Description>
                    <dcterms:W3CDTF>2018-12-06T16:54:53Z</dcterms:W3CDTF>
                  </rdf:Description>
                </dcterms:created>
              </rdf:Description>
            </rdf:RDF>
          </COPASI>
        </annotation>
      </species>
      <species metaid="COPASI101" id="cam_TR_C_0" name="CaM_TR_c_0" compartment="cytosol" initialConcentration="0" substanceUnits="substance" hasOnlySubstanceUnits="false" boundaryCondition="false" constant="false">
        <annotation>
          <COPASI xmlns="http://www.copasi.org/static/sbml">
            <rdf:RDF xmlns:dcterms="http://purl.org/dc/terms/" xmlns:rdf="http://www.w3.org/1999/02/22-rdf-syntax-ns#">
              <rdf:Description rdf:about="#COPASI101">
                <dcterms:created>
                  <rdf:Description>
                    <dcterms:W3CDTF>2018-12-06T16:55:56Z</dcterms:W3CDTF>
                  </rdf:Description>
                </dcterms:created>
              </rdf:Description>
            </rdf:RDF>
          </COPASI>
        </annotation>
      </species>
      <species metaid="COPASI102" id="cam_TR_D_0" name="CaM_TR_d_0" compartment="cytosol" initialConcentration="0" substanceUnits="substance" hasOnlySubstanceUnits="false" boundaryCondition="false" constant="false">
        <annotation>
          <COPASI xmlns="http://www.copasi.org/static/sbml">
            <rdf:RDF xmlns:dcterms="http://purl.org/dc/terms/" xmlns:rdf="http://www.w3.org/1999/02/22-rdf-syntax-ns#">
              <rdf:Description rdf:about="#COPASI102">
                <dcterms:created>
                  <rdf:Description>
                    <dcterms:W3CDTF>2018-12-06T16:56:31Z</dcterms:W3CDTF>
                  </rdf:Description>
                </dcterms:created>
              </rdf:Description>
            </rdf:RDF>
          </COPASI>
        </annotation>
      </species>
      <species metaid="COPASI103" id="cam_TR_AB_0" name="CaM_TR_ab_0" compartment="cytosol" initialConcentration="0" substanceUnits="substance" hasOnlySubstanceUnits="false" boundaryCondition="false" constant="false">
        <annotation>
          <COPASI xmlns="http://www.copasi.org/static/sbml">
            <rdf:RDF xmlns:dcterms="http://purl.org/dc/terms/" xmlns:rdf="http://www.w3.org/1999/02/22-rdf-syntax-ns#">
              <rdf:Description rdf:about="#COPASI103">
                <dcterms:created>
                  <rdf:Description>
                    <dcterms:W3CDTF>2018-12-06T16:52:25Z</dcterms:W3CDTF>
                  </rdf:Description>
                </dcterms:created>
              </rdf:Description>
            </rdf:RDF>
          </COPASI>
        </annotation>
      </species>
      <species metaid="COPASI104" id="cam_TR_AC_0" name="CaM_TR_ac_0" compartment="cytosol" initialConcentration="0" substanceUnits="substance" hasOnlySubstanceUnits="false" boundaryCondition="false" constant="false">
        <annotation>
          <COPASI xmlns="http://www.copasi.org/static/sbml">
            <rdf:RDF xmlns:dcterms="http://purl.org/dc/terms/" xmlns:rdf="http://www.w3.org/1999/02/22-rdf-syntax-ns#">
              <rdf:Description rdf:about="#COPASI104">
                <dcterms:created>
                  <rdf:Description>
                    <dcterms:W3CDTF>2018-12-06T16:53:52Z</dcterms:W3CDTF>
                  </rdf:Description>
                </dcterms:created>
              </rdf:Description>
            </rdf:RDF>
          </COPASI>
        </annotation>
      </species>
      <species metaid="COPASI105" id="cam_TR_AD_0" name="CaM_TR_ad_0" compartment="cytosol" initialConcentration="0" substanceUnits="substance" hasOnlySubstanceUnits="false" boundaryCondition="false" constant="false">
        <annotation>
          <COPASI xmlns="http://www.copasi.org/static/sbml">
            <rdf:RDF xmlns:dcterms="http://purl.org/dc/terms/" xmlns:rdf="http://www.w3.org/1999/02/22-rdf-syntax-ns#">
              <rdf:Description rdf:about="#COPASI105">
                <dcterms:created>
                  <rdf:Description>
                    <dcterms:W3CDTF>2018-12-06T16:54:29Z</dcterms:W3CDTF>
                  </rdf:Description>
                </dcterms:created>
              </rdf:Description>
            </rdf:RDF>
          </COPASI>
        </annotation>
      </species>
      <species metaid="COPASI106" id="cam_TR_BC_0" name="CaM_TR_bc_0" compartment="cytosol" initialConcentration="0" substanceUnits="substance" hasOnlySubstanceUnits="false" boundaryCondition="false" constant="false">
        <annotation>
          <COPASI xmlns="http://www.copasi.org/static/sbml">
            <rdf:RDF xmlns:dcterms="http://purl.org/dc/terms/" xmlns:rdf="http://www.w3.org/1999/02/22-rdf-syntax-ns#">
              <rdf:Description rdf:about="#COPASI106">
                <dcterms:created>
                  <rdf:Description>
                    <dcterms:W3CDTF>2018-12-06T16:55:07Z</dcterms:W3CDTF>
                  </rdf:Description>
                </dcterms:created>
              </rdf:Description>
            </rdf:RDF>
          </COPASI>
        </annotation>
      </species>
      <species metaid="COPASI107" id="cam_TR_BD_0" name="CaM_TR_bd_0" compartment="cytosol" initialConcentration="0" substanceUnits="substance" hasOnlySubstanceUnits="false" boundaryCondition="false" constant="false">
        <annotation>
          <COPASI xmlns="http://www.copasi.org/static/sbml">
            <rdf:RDF xmlns:dcterms="http://purl.org/dc/terms/" xmlns:rdf="http://www.w3.org/1999/02/22-rdf-syntax-ns#">
              <rdf:Description rdf:about="#COPASI107">
                <dcterms:created>
                  <rdf:Description>
                    <dcterms:W3CDTF>2016-01-05T13:54:23Z</dcterms:W3CDTF>
                  </rdf:Description>
                </dcterms:created>
              </rdf:Description>
            </rdf:RDF>
          </COPASI>
        </annotation>
      </species>
      <species metaid="COPASI108" id="cam_TR_CD_0" name="CaM_TR_cd_0" compartment="cytosol" initialConcentration="0" substanceUnits="substance" hasOnlySubstanceUnits="false" boundaryCondition="false" constant="false">
        <annotation>
          <COPASI xmlns="http://www.copasi.org/static/sbml">
            <rdf:RDF xmlns:dcterms="http://purl.org/dc/terms/" xmlns:rdf="http://www.w3.org/1999/02/22-rdf-syntax-ns#">
              <rdf:Description rdf:about="#COPASI108">
                <dcterms:created>
                  <rdf:Description>
                    <dcterms:W3CDTF>2018-12-06T16:56:10Z</dcterms:W3CDTF>
                  </rdf:Description>
                </dcterms:created>
              </rdf:Description>
            </rdf:RDF>
          </COPASI>
        </annotation>
      </species>
      <species metaid="COPASI109" id="cam_TR_ABC_0" name="CaM_TR_abc_0" compartment="cytosol" initialConcentration="0" substanceUnits="substance" hasOnlySubstanceUnits="false" boundaryCondition="false" constant="false">
        <annotation>
          <COPASI xmlns="http://www.copasi.org/static/sbml">
            <rdf:RDF xmlns:dcterms="http://purl.org/dc/terms/" xmlns:rdf="http://www.w3.org/1999/02/22-rdf-syntax-ns#">
              <rdf:Description rdf:about="#COPASI109">
                <dcterms:created>
                  <rdf:Description>
                    <dcterms:W3CDTF>2018-12-06T16:52:59Z</dcterms:W3CDTF>
                  </rdf:Description>
                </dcterms:created>
              </rdf:Description>
            </rdf:RDF>
          </COPASI>
        </annotation>
      </species>
      <species metaid="COPASI110" id="cam_TR_ABD_0" name="CaM_TR_abd_0" compartment="cytosol" initialConcentration="0" substanceUnits="substance" hasOnlySubstanceUnits="false" boundaryCondition="false" constant="false">
        <annotation>
          <COPASI xmlns="http://www.copasi.org/static/sbml">
            <rdf:RDF xmlns:dcterms="http://purl.org/dc/terms/" xmlns:rdf="http://www.w3.org/1999/02/22-rdf-syntax-ns#">
              <rdf:Description rdf:about="#COPASI110">
                <dcterms:created>
                  <rdf:Description>
                    <dcterms:W3CDTF>2018-12-06T16:53:34Z</dcterms:W3CDTF>
                  </rdf:Description>
                </dcterms:created>
              </rdf:Description>
            </rdf:RDF>
          </COPASI>
        </annotation>
      </species>
      <species metaid="COPASI111" id="cam_TR_ACD_0" name="CaM_TR_acd_0" compartment="cytosol" initialConcentration="0" substanceUnits="substance" hasOnlySubstanceUnits="false" boundaryCondition="false" constant="false">
        <annotation>
          <COPASI xmlns="http://www.copasi.org/static/sbml">
            <rdf:RDF xmlns:dcterms="http://purl.org/dc/terms/" xmlns:rdf="http://www.w3.org/1999/02/22-rdf-syntax-ns#">
              <rdf:Description rdf:about="#COPASI111">
                <dcterms:created>
                  <rdf:Description>
                    <dcterms:W3CDTF>2018-12-06T16:54:11Z</dcterms:W3CDTF>
                  </rdf:Description>
                </dcterms:created>
              </rdf:Description>
            </rdf:RDF>
          </COPASI>
        </annotation>
      </species>
      <species metaid="COPASI112" id="cam_TR_BCD_0" name="CaM_TR_bcd_0" compartment="cytosol" initialConcentration="0" substanceUnits="substance" hasOnlySubstanceUnits="false" boundaryCondition="false" constant="false">
        <annotation>
          <COPASI xmlns="http://www.copasi.org/static/sbml">
            <rdf:RDF xmlns:dcterms="http://purl.org/dc/terms/" xmlns:rdf="http://www.w3.org/1999/02/22-rdf-syntax-ns#">
              <rdf:Description rdf:about="#COPASI112">
                <dcterms:created>
                  <rdf:Description>
                    <dcterms:W3CDTF>2018-12-06T16:55:24Z</dcterms:W3CDTF>
                  </rdf:Description>
                </dcterms:created>
              </rdf:Description>
            </rdf:RDF>
          </COPASI>
        </annotation>
      </species>
      <species metaid="COPASI113" id="cam_TR_ABCD_0" name="CaM_TR_abcd_0" compartment="cytosol" initialConcentration="0" substanceUnits="substance" hasOnlySubstanceUnits="false" boundaryCondition="false" constant="false">
        <annotation>
          <COPASI xmlns="http://www.copasi.org/static/sbml">
            <rdf:RDF xmlns:dcterms="http://purl.org/dc/terms/" xmlns:rdf="http://www.w3.org/1999/02/22-rdf-syntax-ns#">
              <rdf:Description rdf:about="#COPASI113">
                <dcterms:created>
                  <rdf:Description>
                    <dcterms:W3CDTF>2018-12-06T16:53:17Z</dcterms:W3CDTF>
                  </rdf:Description>
                </dcterms:created>
              </rdf:Description>
            </rdf:RDF>
          </COPASI>
        </annotation>
      </species>
      <species metaid="COPASI114" id="cam_TT_0_0" name="CaM_TT_0_0" compartment="cytosol" initialConcentration="4e-05" substanceUnits="substance" hasOnlySubstanceUnits="false" boundaryCondition="false" constant="false">
        <annotation>
          <COPASI xmlns="http://www.copasi.org/static/sbml">
            <rdf:RDF xmlns:dcterms="http://purl.org/dc/terms/" xmlns:rdf="http://www.w3.org/1999/02/22-rdf-syntax-ns#">
              <rdf:Description rdf:about="#COPASI114">
                <dcterms:created>
                  <rdf:Description>
                    <dcterms:W3CDTF>2014-08-06T16:58:26Z</dcterms:W3CDTF>
                  </rdf:Description>
                </dcterms:created>
              </rdf:Description>
            </rdf:RDF>
          </COPASI>
        </annotation>
      </species>
      <species metaid="COPASI115" id="cam_TT_0_Ng" name="CaM_TT_0_Ng" compartment="cytosol" initialConcentration="0" substanceUnits="substance" hasOnlySubstanceUnits="false" boundaryCondition="false" constant="false">
        <annotation>
          <COPASI xmlns="http://www.copasi.org/static/sbml">
            <rdf:RDF xmlns:dcterms="http://purl.org/dc/terms/" xmlns:rdf="http://www.w3.org/1999/02/22-rdf-syntax-ns#">
              <rdf:Description rdf:about="#COPASI115">
                <dcterms:created>
                  <rdf:Description>
                    <dcterms:W3CDTF>2018-12-06T16:56:50Z</dcterms:W3CDTF>
                  </rdf:Description>
                </dcterms:created>
              </rdf:Description>
            </rdf:RDF>
          </COPASI>
        </annotation>
      </species>
      <species metaid="COPASI116" id="cam_TT_A_0" name="CaM_TT_a_0" compartment="cytosol" initialConcentration="0" substanceUnits="substance" hasOnlySubstanceUnits="false" boundaryCondition="false" constant="false">
        <annotation>
          <COPASI xmlns="http://www.copasi.org/static/sbml">
            <rdf:RDF xmlns:dcterms="http://purl.org/dc/terms/" xmlns:rdf="http://www.w3.org/1999/02/22-rdf-syntax-ns#">
              <rdf:Description rdf:about="#COPASI116">
                <dcterms:created>
                  <rdf:Description>
                    <dcterms:W3CDTF>2018-12-06T16:56:55Z</dcterms:W3CDTF>
                  </rdf:Description>
                </dcterms:created>
              </rdf:Description>
            </rdf:RDF>
          </COPASI>
        </annotation>
      </species>
      <species metaid="COPASI117" id="cam_TT_A_Ng" name="CaM_TT_a_Ng" compartment="cytosol" initialConcentration="0" substanceUnits="substance" hasOnlySubstanceUnits="false" boundaryCondition="false" constant="false">
        <annotation>
          <COPASI xmlns="http://www.copasi.org/static/sbml">
            <rdf:RDF xmlns:dcterms="http://purl.org/dc/terms/" xmlns:rdf="http://www.w3.org/1999/02/22-rdf-syntax-ns#">
              <rdf:Description rdf:about="#COPASI117">
                <dcterms:created>
                  <rdf:Description>
                    <dcterms:W3CDTF>2018-12-06T16:57:07Z</dcterms:W3CDTF>
                  </rdf:Description>
                </dcterms:created>
              </rdf:Description>
            </rdf:RDF>
          </COPASI>
        </annotation>
      </species>
      <species metaid="COPASI118" id="cam_TT_B_0" name="CaM_TT_b_0" compartment="cytosol" initialConcentration="0" substanceUnits="substance" hasOnlySubstanceUnits="false" boundaryCondition="false" constant="false">
        <annotation>
          <COPASI xmlns="http://www.copasi.org/static/sbml">
            <rdf:RDF xmlns:dcterms="http://purl.org/dc/terms/" xmlns:rdf="http://www.w3.org/1999/02/22-rdf-syntax-ns#">
              <rdf:Description rdf:about="#COPASI118">
                <dcterms:created>
                  <rdf:Description>
                    <dcterms:W3CDTF>2018-12-06T16:58:52Z</dcterms:W3CDTF>
                  </rdf:Description>
                </dcterms:created>
              </rdf:Description>
            </rdf:RDF>
          </COPASI>
        </annotation>
      </species>
      <species metaid="COPASI119" id="cam_TT_B_Ng" name="CaM_TT_b_Ng" compartment="cytosol" initialConcentration="0" substanceUnits="substance" hasOnlySubstanceUnits="false" boundaryCondition="false" constant="false">
        <annotation>
          <COPASI xmlns="http://www.copasi.org/static/sbml">
            <rdf:RDF xmlns:dcterms="http://purl.org/dc/terms/" xmlns:rdf="http://www.w3.org/1999/02/22-rdf-syntax-ns#">
              <rdf:Description rdf:about="#COPASI119">
                <dcterms:created>
                  <rdf:Description>
                    <dcterms:W3CDTF>2018-12-06T16:58:58Z</dcterms:W3CDTF>
                  </rdf:Description>
                </dcterms:created>
              </rdf:Description>
            </rdf:RDF>
          </COPASI>
        </annotation>
      </species>
      <species metaid="COPASI120" id="cam_TT_C_0" name="CaM_TT_c_0" compartment="cytosol" initialConcentration="0" substanceUnits="substance" hasOnlySubstanceUnits="false" boundaryCondition="false" constant="false">
        <annotation>
          <COPASI xmlns="http://www.copasi.org/static/sbml">
            <rdf:RDF xmlns:dcterms="http://purl.org/dc/terms/" xmlns:rdf="http://www.w3.org/1999/02/22-rdf-syntax-ns#">
              <rdf:Description rdf:about="#COPASI120">
                <dcterms:created>
                  <rdf:Description>
                    <dcterms:W3CDTF>2018-12-06T16:59:42Z</dcterms:W3CDTF>
                  </rdf:Description>
                </dcterms:created>
              </rdf:Description>
            </rdf:RDF>
          </COPASI>
        </annotation>
      </species>
      <species metaid="COPASI121" id="cam_TT_C_Ng" name="CaM_TT_c_Ng" compartment="cytosol" initialConcentration="0" substanceUnits="substance" hasOnlySubstanceUnits="false" boundaryCondition="false" constant="false">
        <annotation>
          <COPASI xmlns="http://www.copasi.org/static/sbml">
            <rdf:RDF xmlns:dcterms="http://purl.org/dc/terms/" xmlns:rdf="http://www.w3.org/1999/02/22-rdf-syntax-ns#">
              <rdf:Description rdf:about="#COPASI121">
                <dcterms:created>
                  <rdf:Description>
                    <dcterms:W3CDTF>2018-12-06T16:59:48Z</dcterms:W3CDTF>
                  </rdf:Description>
                </dcterms:created>
              </rdf:Description>
            </rdf:RDF>
          </COPASI>
        </annotation>
      </species>
      <species metaid="COPASI122" id="cam_TT_D_0" name="CaM_TT_d_0" compartment="cytosol" initialConcentration="0" substanceUnits="substance" hasOnlySubstanceUnits="false" boundaryCondition="false" constant="false">
        <annotation>
          <COPASI xmlns="http://www.copasi.org/static/sbml">
            <rdf:RDF xmlns:dcterms="http://purl.org/dc/terms/" xmlns:rdf="http://www.w3.org/1999/02/22-rdf-syntax-ns#">
              <rdf:Description rdf:about="#COPASI122">
                <dcterms:created>
                  <rdf:Description>
                    <dcterms:W3CDTF>2018-12-06T17:00:20Z</dcterms:W3CDTF>
                  </rdf:Description>
                </dcterms:created>
              </rdf:Description>
            </rdf:RDF>
          </COPASI>
        </annotation>
      </species>
      <species metaid="COPASI123" id="cam_TT_D_Ng" name="CaM_TT_d_Ng" compartment="cytosol" initialConcentration="0" substanceUnits="substance" hasOnlySubstanceUnits="false" boundaryCondition="false" constant="false">
        <annotation>
          <COPASI xmlns="http://www.copasi.org/static/sbml">
            <rdf:RDF xmlns:dcterms="http://purl.org/dc/terms/" xmlns:rdf="http://www.w3.org/1999/02/22-rdf-syntax-ns#">
              <rdf:Description rdf:about="#COPASI123">
                <dcterms:created>
                  <rdf:Description>
                    <dcterms:W3CDTF>2014-11-12T18:42:46Z</dcterms:W3CDTF>
                  </rdf:Description>
                </dcterms:created>
              </rdf:Description>
            </rdf:RDF>
          </COPASI>
        </annotation>
      </species>
      <species metaid="COPASI124" id="cam_TT_AB_0" name="CaM_TT_ab_0" compartment="cytosol" initialConcentration="0" substanceUnits="substance" hasOnlySubstanceUnits="false" boundaryCondition="false" constant="false">
        <annotation>
          <COPASI xmlns="http://www.copasi.org/static/sbml">
            <rdf:RDF xmlns:dcterms="http://purl.org/dc/terms/" xmlns:rdf="http://www.w3.org/1999/02/22-rdf-syntax-ns#">
              <rdf:Description rdf:about="#COPASI124">
                <dcterms:created>
                  <rdf:Description>
                    <dcterms:W3CDTF>2018-12-06T16:57:11Z</dcterms:W3CDTF>
                  </rdf:Description>
                </dcterms:created>
              </rdf:Description>
            </rdf:RDF>
          </COPASI>
        </annotation>
      </species>
      <species metaid="COPASI125" id="cam_TT_AB_Ng" name="CaM_TT_ab_Ng" compartment="cytosol" initialConcentration="0" substanceUnits="substance" hasOnlySubstanceUnits="false" boundaryCondition="false" constant="false">
        <annotation>
          <COPASI xmlns="http://www.copasi.org/static/sbml">
            <rdf:RDF xmlns:dcterms="http://purl.org/dc/terms/" xmlns:rdf="http://www.w3.org/1999/02/22-rdf-syntax-ns#">
              <rdf:Description rdf:about="#COPASI125">
                <dcterms:created>
                  <rdf:Description>
                    <dcterms:W3CDTF>2018-12-06T16:57:18Z</dcterms:W3CDTF>
                  </rdf:Description>
                </dcterms:created>
              </rdf:Description>
            </rdf:RDF>
          </COPASI>
        </annotation>
      </species>
      <species metaid="COPASI126" id="cam_TT_AC_0" name="CaM_TT_ac_0" compartment="cytosol" initialConcentration="0" substanceUnits="substance" hasOnlySubstanceUnits="false" boundaryCondition="false" constant="false">
        <annotation>
          <COPASI xmlns="http://www.copasi.org/static/sbml">
            <rdf:RDF xmlns:dcterms="http://purl.org/dc/terms/" xmlns:rdf="http://www.w3.org/1999/02/22-rdf-syntax-ns#">
              <rdf:Description rdf:about="#COPASI126">
                <dcterms:created>
                  <rdf:Description>
                    <dcterms:W3CDTF>2018-12-06T16:58:07Z</dcterms:W3CDTF>
                  </rdf:Description>
                </dcterms:created>
              </rdf:Description>
            </rdf:RDF>
          </COPASI>
        </annotation>
      </species>
      <species metaid="COPASI127" id="cam_TT_AC_Ng" name="CaM_TT_ac_Ng" compartment="cytosol" initialConcentration="0" substanceUnits="substance" hasOnlySubstanceUnits="false" boundaryCondition="false" constant="false">
        <annotation>
          <COPASI xmlns="http://www.copasi.org/static/sbml">
            <rdf:RDF xmlns:dcterms="http://purl.org/dc/terms/" xmlns:rdf="http://www.w3.org/1999/02/22-rdf-syntax-ns#">
              <rdf:Description rdf:about="#COPASI127">
                <dcterms:created>
                  <rdf:Description>
                    <dcterms:W3CDTF>2018-12-06T16:58:14Z</dcterms:W3CDTF>
                  </rdf:Description>
                </dcterms:created>
              </rdf:Description>
            </rdf:RDF>
          </COPASI>
        </annotation>
      </species>
      <species metaid="COPASI128" id="cam_TT_AD_0" name="CaM_TT_ad_0" compartment="cytosol" initialConcentration="0" substanceUnits="substance" hasOnlySubstanceUnits="false" boundaryCondition="false" constant="false">
        <annotation>
          <COPASI xmlns="http://www.copasi.org/static/sbml">
            <rdf:RDF xmlns:dcterms="http://purl.org/dc/terms/" xmlns:rdf="http://www.w3.org/1999/02/22-rdf-syntax-ns#">
              <rdf:Description rdf:about="#COPASI128">
                <dcterms:created>
                  <rdf:Description>
                    <dcterms:W3CDTF>2018-12-06T16:58:35Z</dcterms:W3CDTF>
                  </rdf:Description>
                </dcterms:created>
              </rdf:Description>
            </rdf:RDF>
          </COPASI>
        </annotation>
      </species>
      <species metaid="COPASI129" id="cam_TT_AD_Ng" name="CaM_TT_ad_Ng" compartment="cytosol" initialConcentration="0" substanceUnits="substance" hasOnlySubstanceUnits="false" boundaryCondition="false" constant="false">
        <annotation>
          <COPASI xmlns="http://www.copasi.org/static/sbml">
            <rdf:RDF xmlns:dcterms="http://purl.org/dc/terms/" xmlns:rdf="http://www.w3.org/1999/02/22-rdf-syntax-ns#">
              <rdf:Description rdf:about="#COPASI129">
                <dcterms:created>
                  <rdf:Description>
                    <dcterms:W3CDTF>2018-12-06T16:58:43Z</dcterms:W3CDTF>
                  </rdf:Description>
                </dcterms:created>
              </rdf:Description>
            </rdf:RDF>
          </COPASI>
        </annotation>
      </species>
      <species metaid="COPASI130" id="cam_TT_BC_0" name="CaM_TT_bc_0" compartment="cytosol" initialConcentration="0" substanceUnits="substance" hasOnlySubstanceUnits="false" boundaryCondition="false" constant="false">
        <annotation>
          <COPASI xmlns="http://www.copasi.org/static/sbml">
            <rdf:RDF xmlns:dcterms="http://purl.org/dc/terms/" xmlns:rdf="http://www.w3.org/1999/02/22-rdf-syntax-ns#">
              <rdf:Description rdf:about="#COPASI130">
                <dcterms:created>
                  <rdf:Description>
                    <dcterms:W3CDTF>2018-12-06T16:59:02Z</dcterms:W3CDTF>
                  </rdf:Description>
                </dcterms:created>
              </rdf:Description>
            </rdf:RDF>
          </COPASI>
        </annotation>
      </species>
      <species metaid="COPASI131" id="cam_TT_BC_Ng" name="CaM_TT_bc_Ng" compartment="cytosol" initialConcentration="0" substanceUnits="substance" hasOnlySubstanceUnits="false" boundaryCondition="false" constant="false">
        <annotation>
          <COPASI xmlns="http://www.copasi.org/static/sbml">
            <rdf:RDF xmlns:dcterms="http://purl.org/dc/terms/" xmlns:rdf="http://www.w3.org/1999/02/22-rdf-syntax-ns#">
              <rdf:Description rdf:about="#COPASI131">
                <dcterms:created>
                  <rdf:Description>
                    <dcterms:W3CDTF>2018-12-06T16:59:09Z</dcterms:W3CDTF>
                  </rdf:Description>
                </dcterms:created>
              </rdf:Description>
            </rdf:RDF>
          </COPASI>
        </annotation>
      </species>
      <species metaid="COPASI132" id="cam_TT_BD_0" name="CaM_TT_bd_0" compartment="cytosol" initialConcentration="0" substanceUnits="substance" hasOnlySubstanceUnits="false" boundaryCondition="false" constant="false">
        <annotation>
          <COPASI xmlns="http://www.copasi.org/static/sbml">
            <rdf:RDF xmlns:dcterms="http://purl.org/dc/terms/" xmlns:rdf="http://www.w3.org/1999/02/22-rdf-syntax-ns#">
              <rdf:Description rdf:about="#COPASI132">
                <dcterms:created>
                  <rdf:Description>
                    <dcterms:W3CDTF>2018-12-06T16:59:27Z</dcterms:W3CDTF>
                  </rdf:Description>
                </dcterms:created>
              </rdf:Description>
            </rdf:RDF>
          </COPASI>
        </annotation>
      </species>
      <species metaid="COPASI133" id="cam_TT_BD_Ng" name="CaM_TT_bd_Ng" compartment="cytosol" initialConcentration="0" substanceUnits="substance" hasOnlySubstanceUnits="false" boundaryCondition="false" constant="false">
        <annotation>
          <COPASI xmlns="http://www.copasi.org/static/sbml">
            <rdf:RDF xmlns:dcterms="http://purl.org/dc/terms/" xmlns:rdf="http://www.w3.org/1999/02/22-rdf-syntax-ns#">
              <rdf:Description rdf:about="#COPASI133">
                <dcterms:created>
                  <rdf:Description>
                    <dcterms:W3CDTF>2018-12-06T16:59:35Z</dcterms:W3CDTF>
                  </rdf:Description>
                </dcterms:created>
              </rdf:Description>
            </rdf:RDF>
          </COPASI>
        </annotation>
      </species>
      <species metaid="COPASI134" id="cam_TT_CD_0" name="CaM_TT_cd_0" compartment="cytosol" initialConcentration="0" substanceUnits="substance" hasOnlySubstanceUnits="false" boundaryCondition="false" constant="false">
        <annotation>
          <COPASI xmlns="http://www.copasi.org/static/sbml">
            <rdf:RDF xmlns:dcterms="http://purl.org/dc/terms/" xmlns:rdf="http://www.w3.org/1999/02/22-rdf-syntax-ns#">
              <rdf:Description rdf:about="#COPASI134">
                <dcterms:created>
                  <rdf:Description>
                    <dcterms:W3CDTF>2018-12-06T16:59:53Z</dcterms:W3CDTF>
                  </rdf:Description>
                </dcterms:created>
              </rdf:Description>
            </rdf:RDF>
          </COPASI>
        </annotation>
      </species>
      <species metaid="COPASI135" id="cam_TT_CD_Ng" name="CaM_TT_cd_Ng" compartment="cytosol" initialConcentration="0" substanceUnits="substance" hasOnlySubstanceUnits="false" boundaryCondition="false" constant="false">
        <annotation>
          <COPASI xmlns="http://www.copasi.org/static/sbml">
            <rdf:RDF xmlns:dcterms="http://purl.org/dc/terms/" xmlns:rdf="http://www.w3.org/1999/02/22-rdf-syntax-ns#">
              <rdf:Description rdf:about="#COPASI135">
                <dcterms:created>
                  <rdf:Description>
                    <dcterms:W3CDTF>2018-12-06T17:00:05Z</dcterms:W3CDTF>
                  </rdf:Description>
                </dcterms:created>
              </rdf:Description>
            </rdf:RDF>
          </COPASI>
        </annotation>
      </species>
      <species metaid="COPASI136" id="cam_TT_ABC_0" name="CaM_TT_abc_0" compartment="cytosol" initialConcentration="0" substanceUnits="substance" hasOnlySubstanceUnits="false" boundaryCondition="false" constant="false">
        <annotation>
          <COPASI xmlns="http://www.copasi.org/static/sbml">
            <rdf:RDF xmlns:dcterms="http://purl.org/dc/terms/" xmlns:rdf="http://www.w3.org/1999/02/22-rdf-syntax-ns#">
              <rdf:Description rdf:about="#COPASI136">
                <dcterms:created>
                  <rdf:Description>
                    <dcterms:W3CDTF>2018-12-06T16:57:23Z</dcterms:W3CDTF>
                  </rdf:Description>
                </dcterms:created>
              </rdf:Description>
            </rdf:RDF>
          </COPASI>
        </annotation>
      </species>
      <species metaid="COPASI137" id="cam_TT_ABC_Ng" name="CaM_TT_abc_Ng" compartment="cytosol" initialConcentration="0" substanceUnits="substance" hasOnlySubstanceUnits="false" boundaryCondition="false" constant="false">
        <annotation>
          <COPASI xmlns="http://www.copasi.org/static/sbml">
            <rdf:RDF xmlns:dcterms="http://purl.org/dc/terms/" xmlns:rdf="http://www.w3.org/1999/02/22-rdf-syntax-ns#">
              <rdf:Description rdf:about="#COPASI137">
                <dcterms:created>
                  <rdf:Description>
                    <dcterms:W3CDTF>2018-12-06T16:57:32Z</dcterms:W3CDTF>
                  </rdf:Description>
                </dcterms:created>
              </rdf:Description>
            </rdf:RDF>
          </COPASI>
        </annotation>
      </species>
      <species metaid="COPASI138" id="cam_TT_ABD_0" name="CaM_TT_abd_0" compartment="cytosol" initialConcentration="0" substanceUnits="substance" hasOnlySubstanceUnits="false" boundaryCondition="false" constant="false">
        <annotation>
          <COPASI xmlns="http://www.copasi.org/static/sbml">
            <rdf:RDF xmlns:dcterms="http://purl.org/dc/terms/" xmlns:rdf="http://www.w3.org/1999/02/22-rdf-syntax-ns#">
              <rdf:Description rdf:about="#COPASI138">
                <dcterms:created>
                  <rdf:Description>
                    <dcterms:W3CDTF>2018-12-06T16:57:52Z</dcterms:W3CDTF>
                  </rdf:Description>
                </dcterms:created>
              </rdf:Description>
            </rdf:RDF>
          </COPASI>
        </annotation>
      </species>
      <species metaid="COPASI139" id="cam_TT_ABD_Ng" name="CaM_TT_abd_Ng" compartment="cytosol" initialConcentration="0" substanceUnits="substance" hasOnlySubstanceUnits="false" boundaryCondition="false" constant="false">
        <annotation>
          <COPASI xmlns="http://www.copasi.org/static/sbml">
            <rdf:RDF xmlns:dcterms="http://purl.org/dc/terms/" xmlns:rdf="http://www.w3.org/1999/02/22-rdf-syntax-ns#">
              <rdf:Description rdf:about="#COPASI139">
                <dcterms:created>
                  <rdf:Description>
                    <dcterms:W3CDTF>2018-12-06T16:58:03Z</dcterms:W3CDTF>
                  </rdf:Description>
                </dcterms:created>
              </rdf:Description>
            </rdf:RDF>
          </COPASI>
        </annotation>
      </species>
      <species metaid="COPASI140" id="cam_TT_ACD_0" name="CaM_TT_acd_0" compartment="cytosol" initialConcentration="0" substanceUnits="substance" hasOnlySubstanceUnits="false" boundaryCondition="false" constant="false">
        <annotation>
          <COPASI xmlns="http://www.copasi.org/static/sbml">
            <rdf:RDF xmlns:dcterms="http://purl.org/dc/terms/" xmlns:rdf="http://www.w3.org/1999/02/22-rdf-syntax-ns#">
              <rdf:Description rdf:about="#COPASI140">
                <dcterms:created>
                  <rdf:Description>
                    <dcterms:W3CDTF>2018-12-06T16:58:19Z</dcterms:W3CDTF>
                  </rdf:Description>
                </dcterms:created>
              </rdf:Description>
            </rdf:RDF>
          </COPASI>
        </annotation>
      </species>
      <species metaid="COPASI141" id="cam_TT_ACD_Ng" name="CaM_TT_acd_Ng" compartment="cytosol" initialConcentration="0" substanceUnits="substance" hasOnlySubstanceUnits="false" boundaryCondition="false" constant="false">
        <annotation>
          <COPASI xmlns="http://www.copasi.org/static/sbml">
            <rdf:RDF xmlns:dcterms="http://purl.org/dc/terms/" xmlns:rdf="http://www.w3.org/1999/02/22-rdf-syntax-ns#">
              <rdf:Description rdf:about="#COPASI141">
                <dcterms:created>
                  <rdf:Description>
                    <dcterms:W3CDTF>2018-12-06T16:58:30Z</dcterms:W3CDTF>
                  </rdf:Description>
                </dcterms:created>
              </rdf:Description>
            </rdf:RDF>
          </COPASI>
        </annotation>
      </species>
      <species metaid="COPASI142" id="cam_TT_BCD_0" name="CaM_TT_bcd_0" compartment="cytosol" initialConcentration="0" substanceUnits="substance" hasOnlySubstanceUnits="false" boundaryCondition="false" constant="false">
        <annotation>
          <COPASI xmlns="http://www.copasi.org/static/sbml">
            <rdf:RDF xmlns:dcterms="http://purl.org/dc/terms/" xmlns:rdf="http://www.w3.org/1999/02/22-rdf-syntax-ns#">
              <rdf:Description rdf:about="#COPASI142">
                <dcterms:created>
                  <rdf:Description>
                    <dcterms:W3CDTF>2018-12-06T16:59:14Z</dcterms:W3CDTF>
                  </rdf:Description>
                </dcterms:created>
              </rdf:Description>
            </rdf:RDF>
          </COPASI>
        </annotation>
      </species>
      <species metaid="COPASI143" id="cam_TT_BCD_Ng" name="CaM_TT_bcd_Ng" compartment="cytosol" initialConcentration="0" substanceUnits="substance" hasOnlySubstanceUnits="false" boundaryCondition="false" constant="false">
        <annotation>
          <COPASI xmlns="http://www.copasi.org/static/sbml">
            <rdf:RDF xmlns:dcterms="http://purl.org/dc/terms/" xmlns:rdf="http://www.w3.org/1999/02/22-rdf-syntax-ns#">
              <rdf:Description rdf:about="#COPASI143">
                <dcterms:created>
                  <rdf:Description>
                    <dcterms:W3CDTF>2018-12-06T16:59:21Z</dcterms:W3CDTF>
                  </rdf:Description>
                </dcterms:created>
              </rdf:Description>
            </rdf:RDF>
          </COPASI>
        </annotation>
      </species>
      <species metaid="COPASI144" id="cam_TT_ABCD_0" name="CaM_TT_abcd_0" compartment="cytosol" initialConcentration="0" substanceUnits="substance" hasOnlySubstanceUnits="false" boundaryCondition="false" constant="false">
        <annotation>
          <COPASI xmlns="http://www.copasi.org/static/sbml">
            <rdf:RDF xmlns:dcterms="http://purl.org/dc/terms/" xmlns:rdf="http://www.w3.org/1999/02/22-rdf-syntax-ns#">
              <rdf:Description rdf:about="#COPASI144">
                <dcterms:created>
                  <rdf:Description>
                    <dcterms:W3CDTF>2018-12-06T16:57:36Z</dcterms:W3CDTF>
                  </rdf:Description>
                </dcterms:created>
              </rdf:Description>
            </rdf:RDF>
          </COPASI>
        </annotation>
      </species>
      <species metaid="COPASI145" id="cam_TT_ABCD_Ng" name="CaM_TT_abcd_Ng" compartment="cytosol" initialConcentration="0" substanceUnits="substance" hasOnlySubstanceUnits="false" boundaryCondition="false" constant="false">
        <annotation>
          <COPASI xmlns="http://www.copasi.org/static/sbml">
            <rdf:RDF xmlns:dcterms="http://purl.org/dc/terms/" xmlns:rdf="http://www.w3.org/1999/02/22-rdf-syntax-ns#">
              <rdf:Description rdf:about="#COPASI145">
                <dcterms:created>
                  <rdf:Description>
                    <dcterms:W3CDTF>2018-12-06T16:57:46Z</dcterms:W3CDTF>
                  </rdf:Description>
                </dcterms:created>
              </rdf:Description>
            </rdf:RDF>
          </COPASI>
        </annotation>
      </species>
      <species metaid="COPASI146" id="ca" name="Ca" compartment="cytosol" initialConcentration="8e-08" substanceUnits="substance" hasOnlySubstanceUnits="false" boundaryCondition="false" constant="false">
        <annotation>
          <COPASI xmlns="http://www.copasi.org/static/sbml">
            <rdf:RDF xmlns:dcterms="http://purl.org/dc/terms/" xmlns:rdf="http://www.w3.org/1999/02/22-rdf-syntax-ns#">
              <rdf:Description rdf:about="#COPASI146">
                <dcterms:created>
                  <rdf:Description>
                    <dcterms:W3CDTF>2014-08-06T17:07:02Z</dcterms:W3CDTF>
                  </rdf:Description>
                </dcterms:created>
              </rdf:Description>
            </rdf:RDF>
          </COPASI>
        </annotation>
      </species>
      <species metaid="COPASI147" id="Ng" name="Ng" compartment="cytosol" initialConcentration="4e-05" substanceUnits="substance" hasOnlySubstanceUnits="false" boundaryCondition="false" constant="false">
        <annotation>
          <COPASI xmlns="http://www.copasi.org/static/sbml">
            <rdf:RDF xmlns:dcterms="http://purl.org/dc/terms/" xmlns:rdf="http://www.w3.org/1999/02/22-rdf-syntax-ns#">
              <rdf:Description rdf:about="#COPASI147">
                <dcterms:created>
                  <rdf:Description>
                    <dcterms:W3CDTF>2014-08-06T17:07:21Z</dcterms:W3CDTF>
                  </rdf:Description>
                </dcterms:created>
              </rdf:Description>
            </rdf:RDF>
          </COPASI>
        </annotation>
      </species>
      <species metaid="COPASI148" id="PP2BCa2" name="CaNCa4" compartment="cytosol" initialConcentration="0" substanceUnits="substance" hasOnlySubstanceUnits="false" boundaryCondition="false" constant="false">
        <annotation>
          <COPASI xmlns="http://www.copasi.org/static/sbml">
            <rdf:RDF xmlns:dcterms="http://purl.org/dc/terms/" xmlns:rdf="http://www.w3.org/1999/02/22-rdf-syntax-ns#">
              <rdf:Description rdf:about="#COPASI148">
                <dcterms:created>
                  <rdf:Description>
                    <dcterms:W3CDTF>2014-08-06T17:07:19Z</dcterms:W3CDTF>
                  </rdf:Description>
                </dcterms:created>
              </rdf:Description>
            </rdf:RDF>
          </COPASI>
        </annotation>
      </species>
      <species metaid="COPASI149" id="CaMKII" name="CaMKII" compartment="cytosol" initialConcentration="8e-05" substanceUnits="substance" hasOnlySubstanceUnits="false" boundaryCondition="false" constant="false">
        <annotation>
          <COPASI xmlns="http://www.copasi.org/static/sbml">
            <rdf:RDF xmlns:dcterms="http://purl.org/dc/terms/" xmlns:rdf="http://www.w3.org/1999/02/22-rdf-syntax-ns#">
              <rdf:Description rdf:about="#COPASI149">
                <dcterms:created>
                  <rdf:Description>
                    <dcterms:W3CDTF>2014-08-06T17:07:15Z</dcterms:W3CDTF>
                  </rdf:Description>
                </dcterms:created>
              </rdf:Description>
            </rdf:RDF>
          </COPASI>
        </annotation>
      </species>
      <species metaid="COPASI150" id="CaMKIIp" name="CaMKIIp" compartment="cytosol" initialConcentration="0" substanceUnits="substance" hasOnlySubstanceUnits="false" boundaryCondition="false" constant="false">
        <annotation>
          <COPASI xmlns="http://www.copasi.org/static/sbml">
            <rdf:RDF xmlns:dcterms="http://purl.org/dc/terms/" xmlns:rdf="http://www.w3.org/1999/02/22-rdf-syntax-ns#">
              <rdf:Description rdf:about="#COPASI150">
                <dcterms:created>
                  <rdf:Description>
                    <dcterms:W3CDTF>2014-08-06T17:07:16Z</dcterms:W3CDTF>
                  </rdf:Description>
                </dcterms:created>
              </rdf:Description>
            </rdf:RDF>
          </COPASI>
        </annotation>
      </species>
      <species metaid="COPASI151" id="species_2" name="CaNCa3" compartment="cytosol" initialConcentration="0" substanceUnits="substance" hasOnlySubstanceUnits="false" boundaryCondition="false" constant="false">
        <annotation>
          <COPASI xmlns="http://www.copasi.org/static/sbml">
            <rdf:RDF xmlns:dcterms="http://purl.org/dc/terms/" xmlns:rdf="http://www.w3.org/1999/02/22-rdf-syntax-ns#">
              <rdf:Description rdf:about="#COPASI151">
                <dcterms:created>
                  <rdf:Description>
                    <dcterms:W3CDTF>2014-08-06T17:07:55Z</dcterms:W3CDTF>
                  </rdf:Description>
                </dcterms:created>
              </rdf:Description>
            </rdf:RDF>
          </COPASI>
        </annotation>
      </species>
      <species metaid="COPASI152" id="PP2Bi" name="CaN" compartment="cytosol" initialConcentration="8e-06" substanceUnits="substance" hasOnlySubstanceUnits="false" boundaryCondition="false" constant="false">
        <annotation>
          <COPASI xmlns="http://www.copasi.org/static/sbml">
            <rdf:RDF xmlns:dcterms="http://purl.org/dc/terms/" xmlns:rdf="http://www.w3.org/1999/02/22-rdf-syntax-ns#">
              <rdf:Description rdf:about="#COPASI152">
                <dcterms:created>
                  <rdf:Description>
                    <dcterms:W3CDTF>2018-12-06T16:27:05Z</dcterms:W3CDTF>
                  </rdf:Description>
                </dcterms:created>
              </rdf:Description>
            </rdf:RDF>
          </COPASI>
        </annotation>
      </species>
      <species metaid="COPASI153" id="PP2BiCa1" name="CaNCa" compartment="cytosol" initialConcentration="0" substanceUnits="substance" hasOnlySubstanceUnits="false" boundaryCondition="false" constant="false">
        <annotation>
          <COPASI xmlns="http://www.copasi.org/static/sbml">
            <rdf:RDF xmlns:dcterms="http://purl.org/dc/terms/" xmlns:rdf="http://www.w3.org/1999/02/22-rdf-syntax-ns#">
              <rdf:Description rdf:about="#COPASI153">
                <dcterms:created>
                  <rdf:Description>
                    <dcterms:W3CDTF>2018-12-06T16:27:59Z</dcterms:W3CDTF>
                  </rdf:Description>
                </dcterms:created>
              </rdf:Description>
            </rdf:RDF>
          </COPASI>
        </annotation>
      </species>
      <species metaid="COPASI154" id="PP2BiCa2" name="CaNCa2" compartment="cytosol" initialConcentration="0" substanceUnits="substance" hasOnlySubstanceUnits="false" boundaryCondition="false" constant="false">
        <annotation>
          <COPASI xmlns="http://www.copasi.org/static/sbml">
            <rdf:RDF xmlns:dcterms="http://purl.org/dc/terms/" xmlns:rdf="http://www.w3.org/1999/02/22-rdf-syntax-ns#">
              <rdf:Description rdf:about="#COPASI154">
                <dcterms:created>
                  <rdf:Description>
                    <dcterms:W3CDTF>2018-12-06T16:28:39Z</dcterms:W3CDTF>
                  </rdf:Description>
                </dcterms:created>
              </rdf:Description>
            </rdf:RDF>
          </COPASI>
        </annotation>
      </species>
    </listOfSpecies>
    <listOfParameters>
      <parameter metaid="COPASI155" id="Kd_Ng_RT" name="Kd_Ng_RT" value="1.2e-06" constant="true">
        <annotation>
          <COPASI xmlns="http://www.copasi.org/static/sbml">
            <rdf:RDF xmlns:dcterms="http://purl.org/dc/terms/" xmlns:rdf="http://www.w3.org/1999/02/22-rdf-syntax-ns#">
              <rdf:Description rdf:about="#COPASI155">
                <dcterms:created>
                  <rdf:Description>
                    <dcterms:W3CDTF>2014-08-08T15:38:30Z</dcterms:W3CDTF>
                  </rdf:Description>
                </dcterms:created>
              </rdf:Description>
            </rdf:RDF>
          </COPASI>
        </annotation>
      </parameter>
      <parameter metaid="COPASI156" id="lC" name="LC" value="195865" constant="true">
        <annotation>
          <COPASI xmlns="http://www.copasi.org/static/sbml">
            <rdf:RDF xmlns:dcterms="http://purl.org/dc/terms/" xmlns:rdf="http://www.w3.org/1999/02/22-rdf-syntax-ns#">
              <rdf:Description rdf:about="#COPASI156">
                <dcterms:created>
                  <rdf:Description>
                    <dcterms:W3CDTF>2017-11-17T13:34:27Z</dcterms:W3CDTF>
                  </rdf:Description>
                </dcterms:created>
              </rdf:Description>
            </rdf:RDF>
          </COPASI>
        </annotation>
      </parameter>
      <parameter metaid="COPASI157" id="lN" name="LN" value="299" constant="true">
        <annotation>
          <COPASI xmlns="http://www.copasi.org/static/sbml">
            <rdf:RDF xmlns:dcterms="http://purl.org/dc/terms/" xmlns:rdf="http://www.w3.org/1999/02/22-rdf-syntax-ns#">
              <rdf:Description rdf:about="#COPASI157">
                <dcterms:created>
                  <rdf:Description>
                    <dcterms:W3CDTF>2014-08-14T06:28:21Z</dcterms:W3CDTF>
                  </rdf:Description>
                </dcterms:created>
              </rdf:Description>
            </rdf:RDF>
          </COPASI>
        </annotation>
      </parameter>
      <parameter metaid="COPASI158" id="Kd_CaMKIIp_RR" name="Kd_CaMKIIp_RR" value="2.26e-12" constant="true">
        <annotation>
          <COPASI xmlns="http://www.copasi.org/static/sbml">
            <rdf:RDF xmlns:dcterms="http://purl.org/dc/terms/" xmlns:rdf="http://www.w3.org/1999/02/22-rdf-syntax-ns#">
              <rdf:Description rdf:about="#COPASI158">
                <dcterms:created>
                  <rdf:Description>
                    <dcterms:W3CDTF>2014-08-08T15:38:28Z</dcterms:W3CDTF>
                  </rdf:Description>
                </dcterms:created>
              </rdf:Description>
            </rdf:RDF>
          </COPASI>
        </annotation>
      </parameter>
      <parameter metaid="COPASI159" id="kon_AT" name="kon_aT" value="12200000000" constant="true">
        <annotation>
          <COPASI xmlns="http://www.copasi.org/static/sbml">
            <rdf:RDF xmlns:dcterms="http://purl.org/dc/terms/" xmlns:rdf="http://www.w3.org/1999/02/22-rdf-syntax-ns#">
              <rdf:Description rdf:about="#COPASI159">
                <dcterms:created>
                  <rdf:Description>
                    <dcterms:W3CDTF>2015-04-27T02:22:52Z</dcterms:W3CDTF>
                  </rdf:Description>
                </dcterms:created>
              </rdf:Description>
            </rdf:RDF>
          </COPASI>
        </annotation>
      </parameter>
      <parameter metaid="COPASI160" id="kon_AR" name="kon_aR" value="12200000000" constant="true">
        <annotation>
          <COPASI xmlns="http://www.copasi.org/static/sbml">
            <rdf:RDF xmlns:dcterms="http://purl.org/dc/terms/" xmlns:rdf="http://www.w3.org/1999/02/22-rdf-syntax-ns#">
              <rdf:Description rdf:about="#COPASI160">
                <dcterms:created>
                  <rdf:Description>
                    <dcterms:W3CDTF>2017-11-17T13:29:08Z</dcterms:W3CDTF>
                  </rdf:Description>
                </dcterms:created>
              </rdf:Description>
            </rdf:RDF>
          </COPASI>
        </annotation>
      </parameter>
      <parameter metaid="COPASI161" id="kon_CR" name="kon_cR" value="122000000" constant="true">
        <annotation>
          <COPASI xmlns="http://www.copasi.org/static/sbml">
            <rdf:RDF xmlns:dcterms="http://purl.org/dc/terms/" xmlns:rdf="http://www.w3.org/1999/02/22-rdf-syntax-ns#">
              <rdf:Description rdf:about="#COPASI161">
                <dcterms:created>
                  <rdf:Description>
                    <dcterms:W3CDTF>2014-08-12T15:24:17Z</dcterms:W3CDTF>
                  </rdf:Description>
                </dcterms:created>
              </rdf:Description>
            </rdf:RDF>
          </COPASI>
        </annotation>
      </parameter>
      <parameter metaid="COPASI162" id="cN" name="cN" value="0.01" constant="true">
        <annotation>
          <COPASI xmlns="http://www.copasi.org/static/sbml">
            <rdf:RDF xmlns:dcterms="http://purl.org/dc/terms/" xmlns:rdf="http://www.w3.org/1999/02/22-rdf-syntax-ns#">
              <rdf:Description rdf:about="#COPASI162">
                <dcterms:created>
                  <rdf:Description>
                    <dcterms:W3CDTF>2015-04-27T02:01:03Z</dcterms:W3CDTF>
                  </rdf:Description>
                </dcterms:created>
              </rdf:Description>
            </rdf:RDF>
          </COPASI>
        </annotation>
      </parameter>
      <parameter metaid="COPASI163" id="cC" name="cC" value="5e-05" constant="true">
        <annotation>
          <COPASI xmlns="http://www.copasi.org/static/sbml">
            <rdf:RDF xmlns:dcterms="http://purl.org/dc/terms/" xmlns:rdf="http://www.w3.org/1999/02/22-rdf-syntax-ns#">
              <rdf:Description rdf:about="#COPASI163">
                <dcterms:created>
                  <rdf:Description>
                    <dcterms:W3CDTF>2017-11-02T11:28:21Z</dcterms:W3CDTF>
                  </rdf:Description>
                </dcterms:created>
              </rdf:Description>
            </rdf:RDF>
          </COPASI>
        </annotation>
      </parameter>
      <parameter metaid="COPASI164" id="kon_CT" name="kon_cT" value="122000000" constant="true">
        <annotation>
          <COPASI xmlns="http://www.copasi.org/static/sbml">
            <rdf:RDF xmlns:dcterms="http://purl.org/dc/terms/" xmlns:rdf="http://www.w3.org/1999/02/22-rdf-syntax-ns#">
              <rdf:Description rdf:about="#COPASI164">
                <dcterms:created>
                  <rdf:Description>
                    <dcterms:W3CDTF>2014-08-12T15:24:19Z</dcterms:W3CDTF>
                  </rdf:Description>
                </dcterms:created>
              </rdf:Description>
            </rdf:RDF>
          </COPASI>
        </annotation>
      </parameter>
      <parameter metaid="COPASI165" id="Kd_PP2BCa2_RR" name="Kd_CaN_RR" value="3.26e-09" constant="true">
        <annotation>
          <COPASI xmlns="http://www.copasi.org/static/sbml">
            <rdf:RDF xmlns:dcterms="http://purl.org/dc/terms/" xmlns:rdf="http://www.w3.org/1999/02/22-rdf-syntax-ns#">
              <rdf:Description rdf:about="#COPASI165">
                <dcterms:created>
                  <rdf:Description>
                    <dcterms:W3CDTF>2014-08-08T15:37:58Z</dcterms:W3CDTF>
                  </rdf:Description>
                </dcterms:created>
              </rdf:Description>
            </rdf:RDF>
          </COPASI>
        </annotation>
      </parameter>
      <parameter metaid="COPASI166" id="kon_PP2BCa2" name="kon_CaN_RR" value="23000000" constant="true">
        <annotation>
          <COPASI xmlns="http://www.copasi.org/static/sbml">
            <rdf:RDF xmlns:dcterms="http://purl.org/dc/terms/" xmlns:rdf="http://www.w3.org/1999/02/22-rdf-syntax-ns#">
              <rdf:Description rdf:about="#COPASI166">
                <dcterms:created>
                  <rdf:Description>
                    <dcterms:W3CDTF>2015-01-19T02:26:37Z</dcterms:W3CDTF>
                  </rdf:Description>
                </dcterms:created>
              </rdf:Description>
            </rdf:RDF>
          </COPASI>
        </annotation>
      </parameter>
      <parameter metaid="COPASI167" id="k_camkii_pho" name="k_camkii_pho" value="0" constant="false">
        <annotation>
          <COPASI xmlns="http://www.copasi.org/static/sbml">
            <rdf:RDF xmlns:dcterms="http://purl.org/dc/terms/" xmlns:rdf="http://www.w3.org/1999/02/22-rdf-syntax-ns#">
              <rdf:Description rdf:about="#COPASI167">
                <dcterms:created>
                  <rdf:Description>
                    <dcterms:W3CDTF>2014-08-06T16:56:14Z</dcterms:W3CDTF>
                  </rdf:Description>
                </dcterms:created>
              </rdf:Description>
            </rdf:RDF>
          </COPASI>
        </annotation>
      </parameter>
      <parameter metaid="COPASI168" id="Kd_Ng_TT" name="Kd_Ng_TT" value="1.2e-06" constant="true">
        <annotation>
          <COPASI xmlns="http://www.copasi.org/static/sbml">
            <rdf:RDF xmlns:dcterms="http://purl.org/dc/terms/" xmlns:rdf="http://www.w3.org/1999/02/22-rdf-syntax-ns#">
              <rdf:Description rdf:about="#COPASI168">
                <dcterms:created>
                  <rdf:Description>
                    <dcterms:W3CDTF>2014-08-08T15:38:31Z</dcterms:W3CDTF>
                  </rdf:Description>
                </dcterms:created>
              </rdf:Description>
            </rdf:RDF>
          </COPASI>
        </annotation>
      </parameter>
      <parameter metaid="COPASI169" id="k_R2T_C0" name="k_RtoT_C0" value="61937801355" constant="false">
        <annotation>
          <COPASI xmlns="http://www.copasi.org/static/sbml">
            <rdf:RDF xmlns:dcterms="http://purl.org/dc/terms/" xmlns:rdf="http://www.w3.org/1999/02/22-rdf-syntax-ns#">
              <rdf:Description rdf:about="#COPASI169">
                <dcterms:created>
                  <rdf:Description>
                    <dcterms:W3CDTF>2015-02-22T16:44:13Z</dcterms:W3CDTF>
                  </rdf:Description>
                </dcterms:created>
              </rdf:Description>
            </rdf:RDF>
          </COPASI>
        </annotation>
      </parameter>
      <parameter metaid="COPASI170" id="Kd_CaMKII_RR" name="Kd_CaMKII_RR" value="3.83e-07" constant="true">
        <annotation>
          <COPASI xmlns="http://www.copasi.org/static/sbml">
            <rdf:RDF xmlns:dcterms="http://purl.org/dc/terms/" xmlns:rdf="http://www.w3.org/1999/02/22-rdf-syntax-ns#">
              <rdf:Description rdf:about="#COPASI170">
                <dcterms:created>
                  <rdf:Description>
                    <dcterms:W3CDTF>2014-08-08T15:37:56Z</dcterms:W3CDTF>
                  </rdf:Description>
                </dcterms:created>
              </rdf:Description>
            </rdf:RDF>
          </COPASI>
        </annotation>
      </parameter>
      <parameter metaid="COPASI171" id="kon_Ng" name="kon_Ng" value="100000000000000" constant="true">
        <annotation>
          <COPASI xmlns="http://www.copasi.org/static/sbml">
            <rdf:RDF xmlns:dcterms="http://purl.org/dc/terms/" xmlns:rdf="http://www.w3.org/1999/02/22-rdf-syntax-ns#">
              <rdf:Description rdf:about="#COPASI171">
                <dcterms:created>
                  <rdf:Description>
                    <dcterms:W3CDTF>2014-08-08T16:42:06Z</dcterms:W3CDTF>
                  </rdf:Description>
                </dcterms:created>
              </rdf:Description>
            </rdf:RDF>
          </COPASI>
        </annotation>
      </parameter>
      <parameter metaid="COPASI172" id="kon_CaMKIIp" name="kon_CaMKIIp" value="38500000" constant="true">
        <annotation>
          <COPASI xmlns="http://www.copasi.org/static/sbml">
            <rdf:RDF xmlns:dcterms="http://purl.org/dc/terms/" xmlns:rdf="http://www.w3.org/1999/02/22-rdf-syntax-ns#">
              <rdf:Description rdf:about="#COPASI172">
                <dcterms:created>
                  <rdf:Description>
                    <dcterms:W3CDTF>2014-08-08T16:42:12Z</dcterms:W3CDTF>
                  </rdf:Description>
                </dcterms:created>
              </rdf:Description>
            </rdf:RDF>
          </COPASI>
        </annotation>
      </parameter>
      <parameter metaid="COPASI173" id="KCT" name="KCT" value="9.38e-05" constant="true">
        <annotation>
          <COPASI xmlns="http://www.copasi.org/static/sbml">
            <rdf:RDF xmlns:dcterms="http://purl.org/dc/terms/" xmlns:rdf="http://www.w3.org/1999/02/22-rdf-syntax-ns#">
              <rdf:Description rdf:about="#COPASI173">
                <dcterms:created>
                  <rdf:Description>
                    <dcterms:W3CDTF>2017-11-17T11:50:25Z</dcterms:W3CDTF>
                  </rdf:Description>
                </dcterms:created>
              </rdf:Description>
            </rdf:RDF>
          </COPASI>
        </annotation>
      </parameter>
      <parameter metaid="COPASI174" id="KAT" name="KNT" value="9.38e-05" constant="true">
        <annotation>
          <COPASI xmlns="http://www.copasi.org/static/sbml">
            <rdf:RDF xmlns:dcterms="http://purl.org/dc/terms/" xmlns:rdf="http://www.w3.org/1999/02/22-rdf-syntax-ns#">
              <rdf:Description rdf:about="#COPASI174">
                <dcterms:created>
                  <rdf:Description>
                    <dcterms:W3CDTF>2017-11-17T11:53:10Z</dcterms:W3CDTF>
                  </rdf:Description>
                </dcterms:created>
              </rdf:Description>
            </rdf:RDF>
          </COPASI>
        </annotation>
      </parameter>
      <parameter metaid="COPASI175" id="kon_CaMKII" name="kon_CaMKII" value="2870000" constant="true">
        <annotation>
          <COPASI xmlns="http://www.copasi.org/static/sbml">
            <rdf:RDF xmlns:dcterms="http://purl.org/dc/terms/" xmlns:rdf="http://www.w3.org/1999/02/22-rdf-syntax-ns#">
              <rdf:Description rdf:about="#COPASI175">
                <dcterms:created>
                  <rdf:Description>
                    <dcterms:W3CDTF>2014-08-08T16:42:11Z</dcterms:W3CDTF>
                  </rdf:Description>
                </dcterms:created>
              </rdf:Description>
            </rdf:RDF>
          </COPASI>
        </annotation>
      </parameter>
      <parameter metaid="COPASI176" id="k_R2T_N0" name="k_RtoT_N0" value="94551873" constant="false">
        <annotation>
          <COPASI xmlns="http://www.copasi.org/static/sbml">
            <rdf:RDF xmlns:dcterms="http://purl.org/dc/terms/" xmlns:rdf="http://www.w3.org/1999/02/22-rdf-syntax-ns#">
              <rdf:Description rdf:about="#COPASI176">
                <dcterms:created>
                  <rdf:Description>
                    <dcterms:W3CDTF>2017-11-15T16:37:17Z</dcterms:W3CDTF>
                  </rdf:Description>
                </dcterms:created>
              </rdf:Description>
            </rdf:RDF>
          </COPASI>
        </annotation>
      </parameter>
      <parameter metaid="COPASI177" id="kon_BT" name="kon_bT" value="12200000000" constant="false">
        <annotation>
          <COPASI xmlns="http://www.copasi.org/static/sbml">
            <rdf:RDF xmlns:dcterms="http://purl.org/dc/terms/" xmlns:rdf="http://www.w3.org/1999/02/22-rdf-syntax-ns#">
              <rdf:Description rdf:about="#COPASI177">
                <dcterms:created>
                  <rdf:Description>
                    <dcterms:W3CDTF>2015-04-20T02:25:24Z</dcterms:W3CDTF>
                  </rdf:Description>
                </dcterms:created>
              </rdf:Description>
            </rdf:RDF>
          </COPASI>
        </annotation>
      </parameter>
      <parameter metaid="COPASI178" id="kon_BR" name="kon_bR" value="12200000000" constant="false">
        <annotation>
          <COPASI xmlns="http://www.copasi.org/static/sbml">
            <rdf:RDF xmlns:dcterms="http://purl.org/dc/terms/" xmlns:rdf="http://www.w3.org/1999/02/22-rdf-syntax-ns#">
              <rdf:Description rdf:about="#COPASI178">
                <dcterms:created>
                  <rdf:Description>
                    <dcterms:W3CDTF>2017-11-17T13:29:10Z</dcterms:W3CDTF>
                  </rdf:Description>
                </dcterms:created>
              </rdf:Description>
            </rdf:RDF>
          </COPASI>
        </annotation>
      </parameter>
      <parameter metaid="COPASI179" id="KAR" name="KNR" value="9.38e-07" constant="false">
        <annotation>
          <COPASI xmlns="http://www.copasi.org/static/sbml">
            <rdf:RDF xmlns:dcterms="http://purl.org/dc/terms/" xmlns:rdf="http://www.w3.org/1999/02/22-rdf-syntax-ns#">
              <rdf:Description rdf:about="#COPASI179">
                <dcterms:created>
                  <rdf:Description>
                    <dcterms:W3CDTF>2017-11-17T11:53:08Z</dcterms:W3CDTF>
                  </rdf:Description>
                </dcterms:created>
              </rdf:Description>
            </rdf:RDF>
          </COPASI>
        </annotation>
      </parameter>
      <parameter metaid="COPASI180" id="k_R2T_N1" name="k_RtoT_N1" value="9455187.3" constant="false">
        <annotation>
          <COPASI xmlns="http://www.copasi.org/static/sbml">
            <rdf:RDF xmlns:dcterms="http://purl.org/dc/terms/" xmlns:rdf="http://www.w3.org/1999/02/22-rdf-syntax-ns#">
              <rdf:Description rdf:about="#COPASI180">
                <dcterms:created>
                  <rdf:Description>
                    <dcterms:W3CDTF>2017-11-15T16:37:18Z</dcterms:W3CDTF>
                  </rdf:Description>
                </dcterms:created>
              </rdf:Description>
            </rdf:RDF>
          </COPASI>
        </annotation>
      </parameter>
      <parameter metaid="COPASI181" id="koff_BT" name="koff_bT" value="1144360" constant="false">
        <annotation>
          <COPASI xmlns="http://www.copasi.org/static/sbml">
            <rdf:RDF xmlns:dcterms="http://purl.org/dc/terms/" xmlns:rdf="http://www.w3.org/1999/02/22-rdf-syntax-ns#">
              <rdf:Description rdf:about="#COPASI181">
                <dcterms:created>
                  <rdf:Description>
                    <dcterms:W3CDTF>2017-11-17T11:58:03Z</dcterms:W3CDTF>
                  </rdf:Description>
                </dcterms:created>
              </rdf:Description>
            </rdf:RDF>
          </COPASI>
        </annotation>
      </parameter>
      <parameter metaid="COPASI182" id="koff_BR" name="koff_bR" value="11443.6" constant="false">
        <annotation>
          <COPASI xmlns="http://www.copasi.org/static/sbml">
            <rdf:RDF xmlns:dcterms="http://purl.org/dc/terms/" xmlns:rdf="http://www.w3.org/1999/02/22-rdf-syntax-ns#">
              <rdf:Description rdf:about="#COPASI182">
                <dcterms:created>
                  <rdf:Description>
                    <dcterms:W3CDTF>2017-11-17T11:58:02Z</dcterms:W3CDTF>
                  </rdf:Description>
                </dcterms:created>
              </rdf:Description>
            </rdf:RDF>
          </COPASI>
        </annotation>
      </parameter>
      <parameter metaid="COPASI183" id="kon_DR" name="kon_dR" value="122000000" constant="false">
        <annotation>
          <COPASI xmlns="http://www.copasi.org/static/sbml">
            <rdf:RDF xmlns:dcterms="http://purl.org/dc/terms/" xmlns:rdf="http://www.w3.org/1999/02/22-rdf-syntax-ns#">
              <rdf:Description rdf:about="#COPASI183">
                <dcterms:created>
                  <rdf:Description>
                    <dcterms:W3CDTF>2014-08-12T15:24:18Z</dcterms:W3CDTF>
                  </rdf:Description>
                </dcterms:created>
              </rdf:Description>
            </rdf:RDF>
          </COPASI>
        </annotation>
      </parameter>
      <parameter metaid="COPASI184" id="kon_DT" name="kon_dT" value="122000000" constant="false">
        <annotation>
          <COPASI xmlns="http://www.copasi.org/static/sbml">
            <rdf:RDF xmlns:dcterms="http://purl.org/dc/terms/" xmlns:rdf="http://www.w3.org/1999/02/22-rdf-syntax-ns#">
              <rdf:Description rdf:about="#COPASI184">
                <dcterms:created>
                  <rdf:Description>
                    <dcterms:W3CDTF>2014-08-12T15:24:27Z</dcterms:W3CDTF>
                  </rdf:Description>
                </dcterms:created>
              </rdf:Description>
            </rdf:RDF>
          </COPASI>
        </annotation>
      </parameter>
      <parameter metaid="COPASI185" id="koff_Ng_RT" name="koff_Ng_RT" value="120000000" constant="false">
        <annotation>
          <COPASI xmlns="http://www.copasi.org/static/sbml">
            <rdf:RDF xmlns:dcterms="http://purl.org/dc/terms/" xmlns:rdf="http://www.w3.org/1999/02/22-rdf-syntax-ns#">
              <rdf:Description rdf:about="#COPASI185">
                <dcterms:created>
                  <rdf:Description>
                    <dcterms:W3CDTF>2015-01-19T19:05:29Z</dcterms:W3CDTF>
                  </rdf:Description>
                </dcterms:created>
              </rdf:Description>
            </rdf:RDF>
          </COPASI>
        </annotation>
      </parameter>
      <parameter metaid="COPASI186" id="koff_DR" name="koff_dR" value="0.57218" constant="false">
        <annotation>
          <COPASI xmlns="http://www.copasi.org/static/sbml">
            <rdf:RDF xmlns:dcterms="http://purl.org/dc/terms/" xmlns:rdf="http://www.w3.org/1999/02/22-rdf-syntax-ns#">
              <rdf:Description rdf:about="#COPASI186">
                <dcterms:created>
                  <rdf:Description>
                    <dcterms:W3CDTF>2015-02-23T02:24:59Z</dcterms:W3CDTF>
                  </rdf:Description>
                </dcterms:created>
              </rdf:Description>
            </rdf:RDF>
          </COPASI>
        </annotation>
      </parameter>
      <parameter metaid="COPASI187" id="k_R2T_C1" name="k_RtoT_C1" value="437966393.499058" constant="false">
        <annotation>
          <COPASI xmlns="http://www.copasi.org/static/sbml">
            <rdf:RDF xmlns:dcterms="http://purl.org/dc/terms/" xmlns:rdf="http://www.w3.org/1999/02/22-rdf-syntax-ns#">
              <rdf:Description rdf:about="#COPASI187">
                <dcterms:created>
                  <rdf:Description>
                    <dcterms:W3CDTF>2017-11-15T16:37:15Z</dcterms:W3CDTF>
                  </rdf:Description>
                </dcterms:created>
              </rdf:Description>
            </rdf:RDF>
          </COPASI>
        </annotation>
      </parameter>
      <parameter metaid="COPASI188" id="k_R2T_C2" name="k_RtoT_C2" value="3096890.06775" constant="false">
        <annotation>
          <COPASI xmlns="http://www.copasi.org/static/sbml">
            <rdf:RDF xmlns:dcterms="http://purl.org/dc/terms/" xmlns:rdf="http://www.w3.org/1999/02/22-rdf-syntax-ns#">
              <rdf:Description rdf:about="#COPASI188">
                <dcterms:created>
                  <rdf:Description>
                    <dcterms:W3CDTF>2017-11-15T16:37:17Z</dcterms:W3CDTF>
                  </rdf:Description>
                </dcterms:created>
              </rdf:Description>
            </rdf:RDF>
          </COPASI>
        </annotation>
      </parameter>
      <parameter metaid="COPASI189" id="koff_DT" name="koff_dT" value="11443.6" constant="false">
        <annotation>
          <COPASI xmlns="http://www.copasi.org/static/sbml">
            <rdf:RDF xmlns:dcterms="http://purl.org/dc/terms/" xmlns:rdf="http://www.w3.org/1999/02/22-rdf-syntax-ns#">
              <rdf:Description rdf:about="#COPASI189">
                <dcterms:created>
                  <rdf:Description>
                    <dcterms:W3CDTF>2015-04-20T02:41:28Z</dcterms:W3CDTF>
                  </rdf:Description>
                </dcterms:created>
              </rdf:Description>
            </rdf:RDF>
          </COPASI>
        </annotation>
      </parameter>
      <parameter metaid="COPASI190" id="koff_CT" name="koff_cT" value="11443.6" constant="false">
        <annotation>
          <COPASI xmlns="http://www.copasi.org/static/sbml">
            <rdf:RDF xmlns:dcterms="http://purl.org/dc/terms/" xmlns:rdf="http://www.w3.org/1999/02/22-rdf-syntax-ns#">
              <rdf:Description rdf:about="#COPASI190">
                <dcterms:created>
                  <rdf:Description>
                    <dcterms:W3CDTF>2017-11-17T11:50:54Z</dcterms:W3CDTF>
                  </rdf:Description>
                </dcterms:created>
              </rdf:Description>
            </rdf:RDF>
          </COPASI>
        </annotation>
      </parameter>
      <parameter metaid="COPASI191" id="koff_CR" name="koff_cR" value="0.57218" constant="false">
        <annotation>
          <COPASI xmlns="http://www.copasi.org/static/sbml">
            <rdf:RDF xmlns:dcterms="http://purl.org/dc/terms/" xmlns:rdf="http://www.w3.org/1999/02/22-rdf-syntax-ns#">
              <rdf:Description rdf:about="#COPASI191">
                <dcterms:created>
                  <rdf:Description>
                    <dcterms:W3CDTF>2017-11-17T11:50:55Z</dcterms:W3CDTF>
                  </rdf:Description>
                </dcterms:created>
              </rdf:Description>
            </rdf:RDF>
          </COPASI>
        </annotation>
      </parameter>
      <parameter metaid="COPASI192" id="k_R2T_N2" name="k_RtoT_N2" value="945518.73" constant="false">
        <annotation>
          <COPASI xmlns="http://www.copasi.org/static/sbml">
            <rdf:RDF xmlns:dcterms="http://purl.org/dc/terms/" xmlns:rdf="http://www.w3.org/1999/02/22-rdf-syntax-ns#">
              <rdf:Description rdf:about="#COPASI192">
                <dcterms:created>
                  <rdf:Description>
                    <dcterms:W3CDTF>2017-11-15T16:37:19Z</dcterms:W3CDTF>
                  </rdf:Description>
                </dcterms:created>
              </rdf:Description>
            </rdf:RDF>
          </COPASI>
        </annotation>
      </parameter>
      <parameter metaid="COPASI193" id="KCR" name="KCR" value="4.69e-09" constant="false">
        <annotation>
          <COPASI xmlns="http://www.copasi.org/static/sbml">
            <rdf:RDF xmlns:dcterms="http://purl.org/dc/terms/" xmlns:rdf="http://www.w3.org/1999/02/22-rdf-syntax-ns#">
              <rdf:Description rdf:about="#COPASI193">
                <dcterms:created>
                  <rdf:Description>
                    <dcterms:W3CDTF>2015-02-23T02:18:01Z</dcterms:W3CDTF>
                  </rdf:Description>
                </dcterms:created>
              </rdf:Description>
            </rdf:RDF>
          </COPASI>
        </annotation>
      </parameter>
      <parameter metaid="COPASI194" id="koff_CaMKIIp_RR" name="koff_CaMKIIp_RR" value="8.701e-05" constant="false">
        <annotation>
          <COPASI xmlns="http://www.copasi.org/static/sbml">
            <rdf:RDF xmlns:dcterms="http://purl.org/dc/terms/" xmlns:rdf="http://www.w3.org/1999/02/22-rdf-syntax-ns#">
              <rdf:Description rdf:about="#COPASI194">
                <dcterms:created>
                  <rdf:Description>
                    <dcterms:W3CDTF>2014-08-14T07:51:23Z</dcterms:W3CDTF>
                  </rdf:Description>
                </dcterms:created>
              </rdf:Description>
            </rdf:RDF>
          </COPASI>
        </annotation>
      </parameter>
      <parameter metaid="COPASI195" id="k_T2R_N2" name="k_TtoR_N2" value="31622700" constant="false">
        <annotation>
          <COPASI xmlns="http://www.copasi.org/static/sbml">
            <rdf:RDF xmlns:dcterms="http://purl.org/dc/terms/" xmlns:rdf="http://www.w3.org/1999/02/22-rdf-syntax-ns#">
              <rdf:Description rdf:about="#COPASI195">
                <dcterms:created>
                  <rdf:Description>
                    <dcterms:W3CDTF>2015-01-19T02:38:25Z</dcterms:W3CDTF>
                  </rdf:Description>
                </dcterms:created>
              </rdf:Description>
            </rdf:RDF>
          </COPASI>
        </annotation>
      </parameter>
      <parameter metaid="COPASI196" id="k_T2R_N1" name="k_TtoR_N1" value="3162270" constant="false">
        <annotation>
          <COPASI xmlns="http://www.copasi.org/static/sbml">
            <rdf:RDF xmlns:dcterms="http://purl.org/dc/terms/" xmlns:rdf="http://www.w3.org/1999/02/22-rdf-syntax-ns#">
              <rdf:Description rdf:about="#COPASI196">
                <dcterms:created>
                  <rdf:Description>
                    <dcterms:W3CDTF>2015-01-19T02:38:24Z</dcterms:W3CDTF>
                  </rdf:Description>
                </dcterms:created>
              </rdf:Description>
            </rdf:RDF>
          </COPASI>
        </annotation>
      </parameter>
      <parameter metaid="COPASI197" id="k_T2R_N0" name="k_TtoR_N0" value="316227" constant="true">
        <annotation>
          <COPASI xmlns="http://www.copasi.org/static/sbml">
            <rdf:RDF xmlns:dcterms="http://purl.org/dc/terms/" xmlns:rdf="http://www.w3.org/1999/02/22-rdf-syntax-ns#">
              <rdf:Description rdf:about="#COPASI197">
                <dcterms:created>
                  <rdf:Description>
                    <dcterms:W3CDTF>2015-01-19T02:38:22Z</dcterms:W3CDTF>
                  </rdf:Description>
                </dcterms:created>
              </rdf:Description>
            </rdf:RDF>
          </COPASI>
        </annotation>
      </parameter>
      <parameter metaid="COPASI198" id="koff_Ng_TT" name="koff_Ng_TT" value="120000000" constant="false">
        <annotation>
          <COPASI xmlns="http://www.copasi.org/static/sbml">
            <rdf:RDF xmlns:dcterms="http://purl.org/dc/terms/" xmlns:rdf="http://www.w3.org/1999/02/22-rdf-syntax-ns#">
              <rdf:Description rdf:about="#COPASI198">
                <dcterms:created>
                  <rdf:Description>
                    <dcterms:W3CDTF>2015-01-19T19:05:28Z</dcterms:W3CDTF>
                  </rdf:Description>
                </dcterms:created>
              </rdf:Description>
            </rdf:RDF>
          </COPASI>
        </annotation>
      </parameter>
      <parameter metaid="COPASI199" id="koff_AR" name="koff_aR" value="11443.6" constant="false">
        <annotation>
          <COPASI xmlns="http://www.copasi.org/static/sbml">
            <rdf:RDF xmlns:dcterms="http://purl.org/dc/terms/" xmlns:rdf="http://www.w3.org/1999/02/22-rdf-syntax-ns#">
              <rdf:Description rdf:about="#COPASI199">
                <dcterms:created>
                  <rdf:Description>
                    <dcterms:W3CDTF>2017-11-17T11:57:52Z</dcterms:W3CDTF>
                  </rdf:Description>
                </dcterms:created>
              </rdf:Description>
            </rdf:RDF>
          </COPASI>
        </annotation>
      </parameter>
      <parameter metaid="COPASI200" id="koff_AT" name="koff_aT" value="1144360" constant="false">
        <annotation>
          <COPASI xmlns="http://www.copasi.org/static/sbml">
            <rdf:RDF xmlns:dcterms="http://purl.org/dc/terms/" xmlns:rdf="http://www.w3.org/1999/02/22-rdf-syntax-ns#">
              <rdf:Description rdf:about="#COPASI200">
                <dcterms:created>
                  <rdf:Description>
                    <dcterms:W3CDTF>2015-04-19T18:20:30Z</dcterms:W3CDTF>
                  </rdf:Description>
                </dcterms:created>
              </rdf:Description>
            </rdf:RDF>
          </COPASI>
        </annotation>
      </parameter>
      <parameter metaid="COPASI201" id="eNT_Ng" name="eNT_Ng" value="1" constant="false">
        <annotation>
          <COPASI xmlns="http://www.copasi.org/static/sbml">
            <rdf:RDF xmlns:dcterms="http://purl.org/dc/terms/" xmlns:rdf="http://www.w3.org/1999/02/22-rdf-syntax-ns#">
              <rdf:Description rdf:about="#COPASI201">
                <dcterms:created>
                  <rdf:Description>
                    <dcterms:W3CDTF>2017-12-04T15:55:19Z</dcterms:W3CDTF>
                  </rdf:Description>
                </dcterms:created>
              </rdf:Description>
            </rdf:RDF>
          </COPASI>
        </annotation>
      </parameter>
      <parameter metaid="COPASI202" id="koff_PP2BCa2_RR" name="koff_CaN_RR" value="0.07498" constant="false">
        <annotation>
          <COPASI xmlns="http://www.copasi.org/static/sbml">
            <rdf:RDF xmlns:dcterms="http://purl.org/dc/terms/" xmlns:rdf="http://www.w3.org/1999/02/22-rdf-syntax-ns#">
              <rdf:Description rdf:about="#COPASI202">
                <dcterms:created>
                  <rdf:Description>
                    <dcterms:W3CDTF>2015-01-19T19:05:23Z</dcterms:W3CDTF>
                  </rdf:Description>
                </dcterms:created>
              </rdf:Description>
            </rdf:RDF>
          </COPASI>
        </annotation>
      </parameter>
      <parameter metaid="COPASI203" id="k_TT2RT_N1_Ng" name="k_TTtoRT_N1_Ng" value="3162270" constant="false">
        <annotation>
          <COPASI xmlns="http://www.copasi.org/static/sbml">
            <rdf:RDF xmlns:dcterms="http://purl.org/dc/terms/" xmlns:rdf="http://www.w3.org/1999/02/22-rdf-syntax-ns#">
              <rdf:Description rdf:about="#COPASI203">
                <dcterms:created>
                  <rdf:Description>
                    <dcterms:W3CDTF>2017-12-05T10:37:18Z</dcterms:W3CDTF>
                  </rdf:Description>
                </dcterms:created>
              </rdf:Description>
            </rdf:RDF>
          </COPASI>
        </annotation>
      </parameter>
      <parameter metaid="COPASI204" id="k_TT2RT_N0_Ng" name="k_TTtoRT_N0_Ng" value="316227" constant="false">
        <annotation>
          <COPASI xmlns="http://www.copasi.org/static/sbml">
            <rdf:RDF xmlns:dcterms="http://purl.org/dc/terms/" xmlns:rdf="http://www.w3.org/1999/02/22-rdf-syntax-ns#">
              <rdf:Description rdf:about="#COPASI204">
                <dcterms:created>
                  <rdf:Description>
                    <dcterms:W3CDTF>2017-11-21T13:19:14Z</dcterms:W3CDTF>
                  </rdf:Description>
                </dcterms:created>
              </rdf:Description>
            </rdf:RDF>
          </COPASI>
        </annotation>
      </parameter>
      <parameter metaid="COPASI205" id="koff_CaMKII_RR" name="koff_CaMKII_RR" value="1.09921" constant="false">
        <annotation>
          <COPASI xmlns="http://www.copasi.org/static/sbml">
            <rdf:RDF xmlns:dcterms="http://purl.org/dc/terms/" xmlns:rdf="http://www.w3.org/1999/02/22-rdf-syntax-ns#">
              <rdf:Description rdf:about="#COPASI205">
                <dcterms:created>
                  <rdf:Description>
                    <dcterms:W3CDTF>2014-08-14T07:51:18Z</dcterms:W3CDTF>
                  </rdf:Description>
                </dcterms:created>
              </rdf:Description>
            </rdf:RDF>
          </COPASI>
        </annotation>
      </parameter>
      <parameter metaid="COPASI206" id="k_TT2RT_N2_Ng" name="k_TTtoRT_N2_Ng" value="31622700" constant="false">
        <annotation>
          <COPASI xmlns="http://www.copasi.org/static/sbml">
            <rdf:RDF xmlns:dcterms="http://purl.org/dc/terms/" xmlns:rdf="http://www.w3.org/1999/02/22-rdf-syntax-ns#">
              <rdf:Description rdf:about="#COPASI206">
                <dcterms:created>
                  <rdf:Description>
                    <dcterms:W3CDTF>2017-12-05T10:38:01Z</dcterms:W3CDTF>
                  </rdf:Description>
                </dcterms:created>
              </rdf:Description>
            </rdf:RDF>
          </COPASI>
        </annotation>
      </parameter>
      <parameter metaid="COPASI207" id="k_T2R_C0" name="k_TtoR_C0" value="316227" constant="true">
        <annotation>
          <COPASI xmlns="http://www.copasi.org/static/sbml">
            <rdf:RDF xmlns:dcterms="http://purl.org/dc/terms/" xmlns:rdf="http://www.w3.org/1999/02/22-rdf-syntax-ns#">
              <rdf:Description rdf:about="#COPASI207">
                <dcterms:created>
                  <rdf:Description>
                    <dcterms:W3CDTF>2015-01-19T02:38:19Z</dcterms:W3CDTF>
                  </rdf:Description>
                </dcterms:created>
              </rdf:Description>
            </rdf:RDF>
          </COPASI>
        </annotation>
      </parameter>
      <parameter metaid="COPASI208" id="k_T2R_C1" name="k_TtoR_C1" value="44721251.2188557" constant="false">
        <annotation>
          <COPASI xmlns="http://www.copasi.org/static/sbml">
            <rdf:RDF xmlns:dcterms="http://purl.org/dc/terms/" xmlns:rdf="http://www.w3.org/1999/02/22-rdf-syntax-ns#">
              <rdf:Description rdf:about="#COPASI208">
                <dcterms:created>
                  <rdf:Description>
                    <dcterms:W3CDTF>2015-01-19T02:38:21Z</dcterms:W3CDTF>
                  </rdf:Description>
                </dcterms:created>
              </rdf:Description>
            </rdf:RDF>
          </COPASI>
        </annotation>
      </parameter>
      <parameter metaid="COPASI209" id="k_T2R_C2" name="k_TtoR_C2" value="6324540000" constant="false">
        <annotation>
          <COPASI xmlns="http://www.copasi.org/static/sbml">
            <rdf:RDF xmlns:dcterms="http://purl.org/dc/terms/" xmlns:rdf="http://www.w3.org/1999/02/22-rdf-syntax-ns#">
              <rdf:Description rdf:about="#COPASI209">
                <dcterms:created>
                  <rdf:Description>
                    <dcterms:W3CDTF>2015-01-19T02:38:22Z</dcterms:W3CDTF>
                  </rdf:Description>
                </dcterms:created>
              </rdf:Description>
            </rdf:RDF>
          </COPASI>
        </annotation>
      </parameter>
      <parameter metaid="COPASI210" id="RRbar_tot" name="RRbar_tot" value="0" constant="false">
        <annotation>
          <COPASI xmlns="http://www.copasi.org/static/sbml">
            <rdf:RDF xmlns:dcterms="http://purl.org/dc/terms/" xmlns:rdf="http://www.w3.org/1999/02/22-rdf-syntax-ns#">
              <rdf:Description rdf:about="#COPASI210">
                <dcterms:created>
                  <rdf:Description>
                    <dcterms:W3CDTF>2015-01-21T15:21:56Z</dcterms:W3CDTF>
                  </rdf:Description>
                </dcterms:created>
              </rdf:Description>
            </rdf:RDF>
          </COPASI>
        </annotation>
      </parameter>
      <parameter metaid="COPASI211" id="TTbar_Ng" name="TTbar_Ng" constant="false">
        <annotation>
          <COPASI xmlns="http://www.copasi.org/static/sbml">
            <rdf:RDF xmlns:dcterms="http://purl.org/dc/terms/" xmlns:rdf="http://www.w3.org/1999/02/22-rdf-syntax-ns#">
              <rdf:Description rdf:about="#COPASI211">
                <dcterms:created>
                  <rdf:Description>
                    <dcterms:W3CDTF>2017-12-06T11:18:00Z</dcterms:W3CDTF>
                  </rdf:Description>
                </dcterms:created>
              </rdf:Description>
            </rdf:RDF>
          </COPASI>
        </annotation>
      </parameter>
      <parameter metaid="COPASI212" id="cam_Ng_tot" name="CaM_Ng_tot" value="0" constant="false">
        <annotation>
          <COPASI xmlns="http://www.copasi.org/static/sbml">
            <rdf:RDF xmlns:dcterms="http://purl.org/dc/terms/" xmlns:rdf="http://www.w3.org/1999/02/22-rdf-syntax-ns#">
              <rdf:Description rdf:about="#COPASI212">
                <dcterms:created>
                  <rdf:Description>
                    <dcterms:W3CDTF>2015-01-19T02:43:57Z</dcterms:W3CDTF>
                  </rdf:Description>
                </dcterms:created>
              </rdf:Description>
            </rdf:RDF>
          </COPASI>
        </annotation>
      </parameter>
      <parameter metaid="COPASI213" id="cam_CaMKII_bound_fraction" name="CaM_CaMKII_bound_fraction" value="0" constant="false">
        <annotation>
          <COPASI xmlns="http://www.copasi.org/static/sbml">
            <rdf:RDF xmlns:dcterms="http://purl.org/dc/terms/" xmlns:rdf="http://www.w3.org/1999/02/22-rdf-syntax-ns#">
              <rdf:Description rdf:about="#COPASI213">
                <dcterms:created>
                  <rdf:Description>
                    <dcterms:W3CDTF>2015-01-19T02:44:01Z</dcterms:W3CDTF>
                  </rdf:Description>
                </dcterms:created>
              </rdf:Description>
            </rdf:RDF>
          </COPASI>
        </annotation>
      </parameter>
      <parameter metaid="COPASI214" id="cam_CaMKIIp_tot" name="CaM_CaMKIIp_tot" value="0" constant="false">
        <notes>
          <body xmlns="http://www.w3.org/1999/xhtml">
            <pre>cam bound with CaMKIIp (no cam_CaMKII, no CaMKIIp)</pre>
          </body>
        </notes>
        <annotation>
          <COPASI xmlns="http://www.copasi.org/static/sbml">
            <rdf:RDF xmlns:dcterms="http://purl.org/dc/terms/" xmlns:rdf="http://www.w3.org/1999/02/22-rdf-syntax-ns#">
              <rdf:Description rdf:about="#COPASI214">
                <dcterms:created>
                  <rdf:Description>
                    <dcterms:W3CDTF>2014-08-14T01:12:32Z</dcterms:W3CDTF>
                  </rdf:Description>
                </dcterms:created>
              </rdf:Description>
            </rdf:RDF>
          </COPASI>
        </annotation>
      </parameter>
      <parameter metaid="COPASI215" id="RTbar_Ng" name="RTbar_Ng" constant="false">
        <annotation>
          <COPASI xmlns="http://www.copasi.org/static/sbml">
            <rdf:RDF xmlns:dcterms="http://purl.org/dc/terms/" xmlns:rdf="http://www.w3.org/1999/02/22-rdf-syntax-ns#">
              <rdf:Description rdf:about="#COPASI215">
                <dcterms:created>
                  <rdf:Description>
                    <dcterms:W3CDTF>2018-12-07T16:46:16Z</dcterms:W3CDTF>
                  </rdf:Description>
                </dcterms:created>
              </rdf:Description>
            </rdf:RDF>
          </COPASI>
        </annotation>
      </parameter>
      <parameter metaid="COPASI216" id="cam_CaMKII_tot" name="CaM_CaMKII_tot" value="0" constant="false">
        <notes>
          <body xmlns="http://www.w3.org/1999/xhtml">
            <pre>cam bound CaMKII (no CaMKIIp at all)</pre>
          </body>
        </notes>
        <annotation>
          <COPASI xmlns="http://www.copasi.org/static/sbml">
            <rdf:RDF xmlns:dcterms="http://purl.org/dc/terms/" xmlns:rdf="http://www.w3.org/1999/02/22-rdf-syntax-ns#">
              <rdf:Description rdf:about="#COPASI216">
                <dcterms:created>
                  <rdf:Description>
                    <dcterms:W3CDTF>2014-08-14T01:12:44Z</dcterms:W3CDTF>
                  </rdf:Description>
                </dcterms:created>
              </rdf:Description>
            </rdf:RDF>
          </COPASI>
        </annotation>
      </parameter>
      <parameter metaid="COPASI217" id="ybarN_CaMKII" name="ybarN_CaMKII" constant="false">
        <annotation>
          <COPASI xmlns="http://www.copasi.org/static/sbml">
            <rdf:RDF xmlns:dcterms="http://purl.org/dc/terms/" xmlns:rdf="http://www.w3.org/1999/02/22-rdf-syntax-ns#">
              <rdf:Description rdf:about="#COPASI217">
                <dcterms:created>
                  <rdf:Description>
                    <dcterms:W3CDTF>2015-02-22T14:31:14Z</dcterms:W3CDTF>
                  </rdf:Description>
                </dcterms:created>
              </rdf:Description>
            </rdf:RDF>
          </COPASI>
        </annotation>
      </parameter>
      <parameter metaid="COPASI218" id="ybar_Ng" name="ybar_Ng" constant="false">
        <annotation>
          <COPASI xmlns="http://www.copasi.org/static/sbml">
            <rdf:RDF xmlns:dcterms="http://purl.org/dc/terms/" xmlns:rdf="http://www.w3.org/1999/02/22-rdf-syntax-ns#">
              <rdf:Description rdf:about="#COPASI218">
                <dcterms:created>
                  <rdf:Description>
                    <dcterms:W3CDTF>2015-02-23T02:36:57Z</dcterms:W3CDTF>
                  </rdf:Description>
                </dcterms:created>
              </rdf:Description>
            </rdf:RDF>
          </COPASI>
        </annotation>
      </parameter>
      <parameter metaid="COPASI219" id="ybar_PP2BCa2" name="ybar_CaN" constant="false">
        <annotation>
          <COPASI xmlns="http://www.copasi.org/static/sbml">
            <rdf:RDF xmlns:dcterms="http://purl.org/dc/terms/" xmlns:rdf="http://www.w3.org/1999/02/22-rdf-syntax-ns#">
              <rdf:Description rdf:about="#COPASI219">
                <dcterms:created>
                  <rdf:Description>
                    <dcterms:W3CDTF>2015-01-18T21:51:24Z</dcterms:W3CDTF>
                  </rdf:Description>
                </dcterms:created>
              </rdf:Description>
            </rdf:RDF>
          </COPASI>
        </annotation>
      </parameter>
      <parameter metaid="COPASI220" id="TTbar_tot" name="TTbar_tot" value="1" constant="false">
        <annotation>
          <COPASI xmlns="http://www.copasi.org/static/sbml">
            <rdf:RDF xmlns:dcterms="http://purl.org/dc/terms/" xmlns:rdf="http://www.w3.org/1999/02/22-rdf-syntax-ns#">
              <rdf:Description rdf:about="#COPASI220">
                <dcterms:created>
                  <rdf:Description>
                    <dcterms:W3CDTF>2017-11-02T14:14:17Z</dcterms:W3CDTF>
                  </rdf:Description>
                </dcterms:created>
              </rdf:Description>
            </rdf:RDF>
          </COPASI>
        </annotation>
      </parameter>
      <parameter metaid="COPASI221" id="TRbar_tot" name="TRbar_tot" value="0" constant="false">
        <annotation>
          <COPASI xmlns="http://www.copasi.org/static/sbml">
            <rdf:RDF xmlns:dcterms="http://purl.org/dc/terms/" xmlns:rdf="http://www.w3.org/1999/02/22-rdf-syntax-ns#">
              <rdf:Description rdf:about="#COPASI221">
                <dcterms:created>
                  <rdf:Description>
                    <dcterms:W3CDTF>2017-11-02T11:32:26Z</dcterms:W3CDTF>
                  </rdf:Description>
                </dcterms:created>
              </rdf:Description>
            </rdf:RDF>
          </COPASI>
        </annotation>
      </parameter>
      <parameter metaid="COPASI222" id="cam_PP2BCa2_tot" name="CaM_CaN_tot" value="0" constant="false">
        <annotation>
          <COPASI xmlns="http://www.copasi.org/static/sbml">
            <rdf:RDF xmlns:dcterms="http://purl.org/dc/terms/" xmlns:rdf="http://www.w3.org/1999/02/22-rdf-syntax-ns#">
              <rdf:Description rdf:about="#COPASI222">
                <dcterms:created>
                  <rdf:Description>
                    <dcterms:W3CDTF>2014-08-06T17:09:32Z</dcterms:W3CDTF>
                  </rdf:Description>
                </dcterms:created>
              </rdf:Description>
            </rdf:RDF>
          </COPASI>
        </annotation>
      </parameter>
      <parameter metaid="COPASI223" id="ybarC_tot" name="ybarC_tot" value="0" constant="false">
        <annotation>
          <COPASI xmlns="http://www.copasi.org/static/sbml">
            <rdf:RDF xmlns:dcterms="http://purl.org/dc/terms/" xmlns:rdf="http://www.w3.org/1999/02/22-rdf-syntax-ns#">
              <rdf:Description rdf:about="#COPASI223">
                <dcterms:created>
                  <rdf:Description>
                    <dcterms:W3CDTF>2015-01-21T15:41:45Z</dcterms:W3CDTF>
                  </rdf:Description>
                </dcterms:created>
              </rdf:Description>
            </rdf:RDF>
          </COPASI>
        </annotation>
      </parameter>
      <parameter metaid="COPASI224" id="ybar_CaMKII" name="ybar_CaMKII" constant="false">
        <annotation>
          <COPASI xmlns="http://www.copasi.org/static/sbml">
            <rdf:RDF xmlns:dcterms="http://purl.org/dc/terms/" xmlns:rdf="http://www.w3.org/1999/02/22-rdf-syntax-ns#">
              <rdf:Description rdf:about="#COPASI224">
                <dcterms:created>
                  <rdf:Description>
                    <dcterms:W3CDTF>2014-08-14T01:10:20Z</dcterms:W3CDTF>
                  </rdf:Description>
                </dcterms:created>
              </rdf:Description>
            </rdf:RDF>
          </COPASI>
        </annotation>
      </parameter>
      <parameter metaid="COPASI225" id="ybarC_CaMKIIp" name="ybarC_CaMKIIp" constant="false">
        <annotation>
          <COPASI xmlns="http://www.copasi.org/static/sbml">
            <rdf:RDF xmlns:dcterms="http://purl.org/dc/terms/" xmlns:rdf="http://www.w3.org/1999/02/22-rdf-syntax-ns#">
              <rdf:Description rdf:about="#COPASI225">
                <dcterms:created>
                  <rdf:Description>
                    <dcterms:W3CDTF>2015-01-21T20:12:10Z</dcterms:W3CDTF>
                  </rdf:Description>
                </dcterms:created>
              </rdf:Description>
            </rdf:RDF>
          </COPASI>
        </annotation>
      </parameter>
      <parameter metaid="COPASI226" id="ybarN_CaMKIIp" name="ybarN_CaMKIIp" constant="false">
        <annotation>
          <COPASI xmlns="http://www.copasi.org/static/sbml">
            <rdf:RDF xmlns:dcterms="http://purl.org/dc/terms/" xmlns:rdf="http://www.w3.org/1999/02/22-rdf-syntax-ns#">
              <rdf:Description rdf:about="#COPASI226">
                <dcterms:created>
                  <rdf:Description>
                    <dcterms:W3CDTF>2017-11-02T14:16:35Z</dcterms:W3CDTF>
                  </rdf:Description>
                </dcterms:created>
              </rdf:Description>
            </rdf:RDF>
          </COPASI>
        </annotation>
      </parameter>
      <parameter metaid="COPASI227" id="ybarC_PP2BCa2" name="ybarC_CaN" constant="false">
        <annotation>
          <COPASI xmlns="http://www.copasi.org/static/sbml">
            <rdf:RDF xmlns:dcterms="http://purl.org/dc/terms/" xmlns:rdf="http://www.w3.org/1999/02/22-rdf-syntax-ns#">
              <rdf:Description rdf:about="#COPASI227">
                <dcterms:created>
                  <rdf:Description>
                    <dcterms:W3CDTF>2017-11-02T14:16:11Z</dcterms:W3CDTF>
                  </rdf:Description>
                </dcterms:created>
              </rdf:Description>
            </rdf:RDF>
          </COPASI>
        </annotation>
      </parameter>
      <parameter metaid="COPASI228" id="ybar_tot" name="ybar_tot" value="0" constant="false">
        <annotation>
          <COPASI xmlns="http://www.copasi.org/static/sbml">
            <rdf:RDF xmlns:dcterms="http://purl.org/dc/terms/" xmlns:rdf="http://www.w3.org/1999/02/22-rdf-syntax-ns#">
              <rdf:Description rdf:about="#COPASI228">
                <dcterms:created>
                  <rdf:Description>
                    <dcterms:W3CDTF>2014-09-04T22:48:45Z</dcterms:W3CDTF>
                  </rdf:Description>
                </dcterms:created>
              </rdf:Description>
            </rdf:RDF>
          </COPASI>
        </annotation>
      </parameter>
      <parameter metaid="COPASI229" id="ybarN_tot" name="ybarN_tot" value="0" constant="false">
        <annotation>
          <COPASI xmlns="http://www.copasi.org/static/sbml">
            <rdf:RDF xmlns:dcterms="http://purl.org/dc/terms/" xmlns:rdf="http://www.w3.org/1999/02/22-rdf-syntax-ns#">
              <rdf:Description rdf:about="#COPASI229">
                <dcterms:created>
                  <rdf:Description>
                    <dcterms:W3CDTF>2014-08-14T07:37:32Z</dcterms:W3CDTF>
                  </rdf:Description>
                </dcterms:created>
              </rdf:Description>
            </rdf:RDF>
          </COPASI>
        </annotation>
      </parameter>
      <parameter metaid="COPASI230" id="RTbar_tot" name="RTbar_tot" value="0" constant="false">
        <annotation>
          <COPASI xmlns="http://www.copasi.org/static/sbml">
            <rdf:RDF xmlns:dcterms="http://purl.org/dc/terms/" xmlns:rdf="http://www.w3.org/1999/02/22-rdf-syntax-ns#">
              <rdf:Description rdf:about="#COPASI230">
                <dcterms:created>
                  <rdf:Description>
                    <dcterms:W3CDTF>2018-12-10T11:29:42Z</dcterms:W3CDTF>
                  </rdf:Description>
                </dcterms:created>
              </rdf:Description>
            </rdf:RDF>
          </COPASI>
        </annotation>
      </parameter>
      <parameter metaid="COPASI231" id="cam_Ng_bound_fraction" name="CaM_Ng_bound_fraction" value="0" constant="false">
        <annotation>
          <COPASI xmlns="http://www.copasi.org/static/sbml">
            <rdf:RDF xmlns:dcterms="http://purl.org/dc/terms/" xmlns:rdf="http://www.w3.org/1999/02/22-rdf-syntax-ns#">
              <rdf:Description rdf:about="#COPASI231">
                <dcterms:created>
                  <rdf:Description>
                    <dcterms:W3CDTF>2017-06-28T13:28:48Z</dcterms:W3CDTF>
                  </rdf:Description>
                </dcterms:created>
              </rdf:Description>
            </rdf:RDF>
          </COPASI>
        </annotation>
      </parameter>
      <parameter metaid="COPASI232" id="ybarC_CaMKII" name="ybarC_CaMKII" constant="false">
        <annotation>
          <COPASI xmlns="http://www.copasi.org/static/sbml">
            <rdf:RDF xmlns:dcterms="http://purl.org/dc/terms/" xmlns:rdf="http://www.w3.org/1999/02/22-rdf-syntax-ns#">
              <rdf:Description rdf:about="#COPASI232">
                <dcterms:created>
                  <rdf:Description>
                    <dcterms:W3CDTF>2015-01-19T18:03:12Z</dcterms:W3CDTF>
                  </rdf:Description>
                </dcterms:created>
              </rdf:Description>
            </rdf:RDF>
          </COPASI>
        </annotation>
      </parameter>
      <parameter metaid="COPASI233" id="cam_PP2BCa2_bound_fraction" name="CaM_CaN_bound_fraction" value="0" constant="false">
        <annotation>
          <COPASI xmlns="http://www.copasi.org/static/sbml">
            <rdf:RDF xmlns:dcterms="http://purl.org/dc/terms/" xmlns:rdf="http://www.w3.org/1999/02/22-rdf-syntax-ns#">
              <rdf:Description rdf:about="#COPASI233">
                <dcterms:created>
                  <rdf:Description>
                    <dcterms:W3CDTF>2015-01-19T02:43:58Z</dcterms:W3CDTF>
                  </rdf:Description>
                </dcterms:created>
              </rdf:Description>
            </rdf:RDF>
          </COPASI>
        </annotation>
      </parameter>
      <parameter metaid="COPASI234" id="ybar_CaMKIIp" name="ybar_CaMKIIp" constant="false">
        <annotation>
          <COPASI xmlns="http://www.copasi.org/static/sbml">
            <rdf:RDF xmlns:dcterms="http://purl.org/dc/terms/" xmlns:rdf="http://www.w3.org/1999/02/22-rdf-syntax-ns#">
              <rdf:Description rdf:about="#COPASI234">
                <dcterms:created>
                  <rdf:Description>
                    <dcterms:W3CDTF>2014-08-14T01:10:21Z</dcterms:W3CDTF>
                  </rdf:Description>
                </dcterms:created>
              </rdf:Description>
            </rdf:RDF>
          </COPASI>
        </annotation>
      </parameter>
      <parameter metaid="COPASI235" id="cam_tot" name="CaM_tot" value="4e-05" constant="false">
        <annotation>
          <COPASI xmlns="http://www.copasi.org/static/sbml">
            <rdf:RDF xmlns:dcterms="http://purl.org/dc/terms/" xmlns:rdf="http://www.w3.org/1999/02/22-rdf-syntax-ns#">
              <rdf:Description rdf:about="#COPASI235">
                <dcterms:created>
                  <rdf:Description>
                    <dcterms:W3CDTF>2014-08-06T16:58:50Z</dcterms:W3CDTF>
                  </rdf:Description>
                </dcterms:created>
              </rdf:Description>
            </rdf:RDF>
          </COPASI>
        </annotation>
      </parameter>
      <parameter metaid="COPASI236" id="cam_CaMKIIp_bound_fraction" name="CaM_CaMKIIp_bound_fraction" value="0" constant="false">
        <annotation>
          <COPASI xmlns="http://www.copasi.org/static/sbml">
            <rdf:RDF xmlns:dcterms="http://purl.org/dc/terms/" xmlns:rdf="http://www.w3.org/1999/02/22-rdf-syntax-ns#">
              <rdf:Description rdf:about="#COPASI236">
                <dcterms:created>
                  <rdf:Description>
                    <dcterms:W3CDTF>2015-01-21T21:25:57Z</dcterms:W3CDTF>
                  </rdf:Description>
                </dcterms:created>
              </rdf:Description>
            </rdf:RDF>
          </COPASI>
        </annotation>
      </parameter>
      <parameter metaid="COPASI237" id="cam_0_bound_fraction" name="CaM_noBindingPartner_fraction" value="1" constant="false">
        <annotation>
          <COPASI xmlns="http://www.copasi.org/static/sbml">
            <rdf:RDF xmlns:dcterms="http://purl.org/dc/terms/" xmlns:rdf="http://www.w3.org/1999/02/22-rdf-syntax-ns#">
              <rdf:Description rdf:about="#COPASI237">
                <dcterms:created>
                  <rdf:Description>
                    <dcterms:W3CDTF>2015-01-19T02:44:00Z</dcterms:W3CDTF>
                  </rdf:Description>
                </dcterms:created>
              </rdf:Description>
            </rdf:RDF>
          </COPASI>
        </annotation>
      </parameter>
      <parameter metaid="COPASI238" id="parameter_2" name="Kd_CaN_Ca3_Ca" value="4.5e-08" constant="true">
        <annotation>
          <COPASI xmlns="http://www.copasi.org/static/sbml">
            <rdf:RDF xmlns:dcterms="http://purl.org/dc/terms/" xmlns:rdf="http://www.w3.org/1999/02/22-rdf-syntax-ns#">
              <rdf:Description rdf:about="#COPASI238">
                <dcterms:created>
                  <rdf:Description>
                    <dcterms:W3CDTF>2014-08-08T15:37:42Z</dcterms:W3CDTF>
                  </rdf:Description>
                </dcterms:created>
              </rdf:Description>
            </rdf:RDF>
          </COPASI>
        </annotation>
      </parameter>
      <parameter metaid="COPASI239" id="parameter_3" name="CaMKII_sat_ratio" value="0" constant="false">
        <annotation>
          <COPASI xmlns="http://www.copasi.org/static/sbml">
            <rdf:RDF xmlns:dcterms="http://purl.org/dc/terms/" xmlns:rdf="http://www.w3.org/1999/02/22-rdf-syntax-ns#">
              <rdf:Description rdf:about="#COPASI239">
                <dcterms:created>
                  <rdf:Description>
                    <dcterms:W3CDTF>2014-08-14T01:13:59Z</dcterms:W3CDTF>
                  </rdf:Description>
                </dcterms:created>
              </rdf:Description>
            </rdf:RDF>
          </COPASI>
        </annotation>
      </parameter>
      <parameter metaid="COPASI240" id="parameter_4" name="prob_autophos" value="0" constant="false">
        <annotation>
          <COPASI xmlns="http://www.copasi.org/static/sbml">
            <rdf:RDF xmlns:dcterms="http://purl.org/dc/terms/" xmlns:rdf="http://www.w3.org/1999/02/22-rdf-syntax-ns#">
              <rdf:Description rdf:about="#COPASI240">
                <dcterms:created>
                  <rdf:Description>
                    <dcterms:W3CDTF>2014-08-14T01:16:53Z</dcterms:W3CDTF>
                  </rdf:Description>
                </dcterms:created>
              </rdf:Description>
            </rdf:RDF>
          </COPASI>
        </annotation>
      </parameter>
      <parameter metaid="COPASI241" id="parameter_5" name="CaMKII_autopho_ratio" value="0" constant="false">
        <annotation>
          <COPASI xmlns="http://www.copasi.org/static/sbml">
            <rdf:RDF xmlns:dcterms="http://purl.org/dc/terms/" xmlns:rdf="http://www.w3.org/1999/02/22-rdf-syntax-ns#">
              <rdf:Description rdf:about="#COPASI241">
                <dcterms:created>
                  <rdf:Description>
                    <dcterms:W3CDTF>2014-08-14T06:50:33Z</dcterms:W3CDTF>
                  </rdf:Description>
                </dcterms:created>
              </rdf:Description>
            </rdf:RDF>
          </COPASI>
        </annotation>
      </parameter>
      <parameter metaid="COPASI242" id="parameter_6" name="Kd_CaN_Ca2_Ca" value="1.76e-08" constant="true">
        <annotation>
          <COPASI xmlns="http://www.copasi.org/static/sbml">
            <rdf:RDF xmlns:dcterms="http://purl.org/dc/terms/" xmlns:rdf="http://www.w3.org/1999/02/22-rdf-syntax-ns#">
              <rdf:Description rdf:about="#COPASI242">
                <dcterms:created>
                  <rdf:Description>
                    <dcterms:W3CDTF>2014-08-14T07:22:44Z</dcterms:W3CDTF>
                  </rdf:Description>
                </dcterms:created>
              </rdf:Description>
            </rdf:RDF>
          </COPASI>
        </annotation>
      </parameter>
      <parameter metaid="COPASI243" id="parameter_7" name="kon_CaN_Ca" value="20000000" constant="true">
        <annotation>
          <COPASI xmlns="http://www.copasi.org/static/sbml">
            <rdf:RDF xmlns:dcterms="http://purl.org/dc/terms/" xmlns:rdf="http://www.w3.org/1999/02/22-rdf-syntax-ns#">
              <rdf:Description rdf:about="#COPASI243">
                <dcterms:created>
                  <rdf:Description>
                    <dcterms:W3CDTF>2014-08-14T07:23:14Z</dcterms:W3CDTF>
                  </rdf:Description>
                </dcterms:created>
              </rdf:Description>
            </rdf:RDF>
          </COPASI>
        </annotation>
      </parameter>
      <parameter metaid="COPASI244" id="parameter_8" name="koff_CaN_Ca2_Ca" value="0.352" constant="false">
        <annotation>
          <COPASI xmlns="http://www.copasi.org/static/sbml">
            <rdf:RDF xmlns:dcterms="http://purl.org/dc/terms/" xmlns:rdf="http://www.w3.org/1999/02/22-rdf-syntax-ns#">
              <rdf:Description rdf:about="#COPASI244">
                <dcterms:created>
                  <rdf:Description>
                    <dcterms:W3CDTF>2014-08-14T07:27:55Z</dcterms:W3CDTF>
                  </rdf:Description>
                </dcterms:created>
              </rdf:Description>
            </rdf:RDF>
          </COPASI>
        </annotation>
      </parameter>
      <parameter metaid="COPASI245" id="parameter_9" name="koff_CaN_Ca3_Ca" value="0.9" constant="false">
        <annotation>
          <COPASI xmlns="http://www.copasi.org/static/sbml">
            <rdf:RDF xmlns:dcterms="http://purl.org/dc/terms/" xmlns:rdf="http://www.w3.org/1999/02/22-rdf-syntax-ns#">
              <rdf:Description rdf:about="#COPASI245">
                <dcterms:created>
                  <rdf:Description>
                    <dcterms:W3CDTF>2014-08-14T07:29:03Z</dcterms:W3CDTF>
                  </rdf:Description>
                </dcterms:created>
              </rdf:Description>
            </rdf:RDF>
          </COPASI>
        </annotation>
      </parameter>
      <parameter metaid="COPASI246" id="parameter_10" name="Ca_bound" value="0" constant="false">
        <notes>
          <body xmlns="http://www.w3.org/1999/xhtml">
            <pre>The reason for adding cam_PP2BCa2_tot*2 to ybar_tot*4*cam_tot, is because in ybar_tot you only consider calcium saturation on cam, and you did not include the calcium bound to PP2BCa2 while it is also bound to CaM.</pre>
          </body>
        </notes>
        <annotation>
          <COPASI xmlns="http://www.copasi.org/static/sbml">
            <rdf:RDF xmlns:dcterms="http://purl.org/dc/terms/" xmlns:rdf="http://www.w3.org/1999/02/22-rdf-syntax-ns#">
              <rdf:Description rdf:about="#COPASI246">
                <dcterms:created>
                  <rdf:Description>
                    <dcterms:W3CDTF>2014-09-04T22:47:46Z</dcterms:W3CDTF>
                  </rdf:Description>
                </dcterms:created>
              </rdf:Description>
            </rdf:RDF>
          </COPASI>
        </annotation>
      </parameter>
      <parameter metaid="COPASI247" id="parameter_12" name="CaN_activity_ratio" value="0" constant="false">
        <annotation>
          <COPASI xmlns="http://www.copasi.org/static/sbml">
            <rdf:RDF xmlns:dcterms="http://purl.org/dc/terms/" xmlns:rdf="http://www.w3.org/1999/02/22-rdf-syntax-ns#">
              <rdf:Description rdf:about="#COPASI247">
                <dcterms:created>
                  <rdf:Description>
                    <dcterms:W3CDTF>2015-01-18T23:34:37Z</dcterms:W3CDTF>
                  </rdf:Description>
                </dcterms:created>
              </rdf:Description>
            </rdf:RDF>
          </COPASI>
        </annotation>
      </parameter>
      <parameter metaid="COPASI248" id="parameter_15" name="CaMKIIp_tot" value="0" constant="false">
        <annotation>
          <COPASI xmlns="http://www.copasi.org/static/sbml">
            <rdf:RDF xmlns:dcterms="http://purl.org/dc/terms/" xmlns:rdf="http://www.w3.org/1999/02/22-rdf-syntax-ns#">
              <rdf:Description rdf:about="#COPASI248">
                <dcterms:created>
                  <rdf:Description>
                    <dcterms:W3CDTF>2015-01-19T02:07:52Z</dcterms:W3CDTF>
                  </rdf:Description>
                </dcterms:created>
              </rdf:Description>
            </rdf:RDF>
          </COPASI>
        </annotation>
      </parameter>
      <parameter metaid="COPASI249" id="TIME_EQUIL" name="TIME_EQUIL" value="5000" constant="true">
        <annotation>
          <COPASI xmlns="http://www.copasi.org/static/sbml">
            <rdf:RDF xmlns:dcterms="http://purl.org/dc/terms/" xmlns:rdf="http://www.w3.org/1999/02/22-rdf-syntax-ns#">
              <rdf:Description rdf:about="#COPASI249">
                <dcterms:created>
                  <rdf:Description>
                    <dcterms:W3CDTF>2016-01-04T22:45:58Z</dcterms:W3CDTF>
                  </rdf:Description>
                </dcterms:created>
              </rdf:Description>
            </rdf:RDF>
          </COPASI>
        </annotation>
      </parameter>
      <parameter metaid="COPASI250" id="TIME_SPIKE" name="TIME_SPIKE" value="5000.05" constant="false">
        <annotation>
          <COPASI xmlns="http://www.copasi.org/static/sbml">
            <rdf:RDF xmlns:dcterms="http://purl.org/dc/terms/" xmlns:rdf="http://www.w3.org/1999/02/22-rdf-syntax-ns#">
              <rdf:Description rdf:about="#COPASI250">
                <dcterms:created>
                  <rdf:Description>
                    <dcterms:W3CDTF>2016-01-04T22:47:10Z</dcterms:W3CDTF>
                  </rdf:Description>
                </dcterms:created>
              </rdf:Description>
            </rdf:RDF>
          </COPASI>
        </annotation>
      </parameter>
      <parameter metaid="COPASI251" id="k_spike_SS" name="k_spike_SS" value="0" constant="false">
        <annotation>
          <COPASI xmlns="http://www.copasi.org/static/sbml">
            <rdf:RDF xmlns:dcterms="http://purl.org/dc/terms/" xmlns:rdf="http://www.w3.org/1999/02/22-rdf-syntax-ns#">
              <rdf:Description rdf:about="#COPASI251">
                <dcterms:created>
                  <rdf:Description>
                    <dcterms:W3CDTF>2016-01-04T22:48:29Z</dcterms:W3CDTF>
                  </rdf:Description>
                </dcterms:created>
              </rdf:Description>
            </rdf:RDF>
          </COPASI>
        </annotation>
      </parameter>
      <parameter metaid="COPASI252" id="CaMKII_active_ratio" name="CaMKII_active_ratio" value="0" constant="false">
        <annotation>
          <COPASI xmlns="http://www.copasi.org/static/sbml">
            <rdf:RDF xmlns:dcterms="http://purl.org/dc/terms/" xmlns:rdf="http://www.w3.org/1999/02/22-rdf-syntax-ns#">
              <rdf:Description rdf:about="#COPASI252">
                <dcterms:created>
                  <rdf:Description>
                    <dcterms:W3CDTF>2017-06-28T13:31:03Z</dcterms:W3CDTF>
                  </rdf:Description>
                </dcterms:created>
              </rdf:Description>
            </rdf:RDF>
          </COPASI>
        </annotation>
      </parameter>
      <parameter metaid="COPASI253" id="cam_Ng_bound_ratio" name="CaM_Ng_bound_ratio" value="0" constant="false">
        <annotation>
          <COPASI xmlns="http://www.copasi.org/static/sbml">
            <rdf:RDF xmlns:dcterms="http://purl.org/dc/terms/" xmlns:rdf="http://www.w3.org/1999/02/22-rdf-syntax-ns#">
              <rdf:Description rdf:about="#COPASI253">
                <dcterms:created>
                  <rdf:Description>
                    <dcterms:W3CDTF>2017-06-28T13:30:54Z</dcterms:W3CDTF>
                  </rdf:Description>
                </dcterms:created>
              </rdf:Description>
            </rdf:RDF>
          </COPASI>
        </annotation>
      </parameter>
      <parameter metaid="COPASI254" id="cam_CaMKII_CaMKIIp_bound_fraction" name="CaM_CaMKII_CaMKIIp_bound_fraction" value="0" constant="false">
        <annotation>
          <COPASI xmlns="http://www.copasi.org/static/sbml">
            <rdf:RDF xmlns:dcterms="http://purl.org/dc/terms/" xmlns:rdf="http://www.w3.org/1999/02/22-rdf-syntax-ns#">
              <rdf:Description rdf:about="#COPASI254">
                <dcterms:created>
                  <rdf:Description>
                    <dcterms:W3CDTF>2017-06-28T13:57:05Z</dcterms:W3CDTF>
                  </rdf:Description>
                </dcterms:created>
              </rdf:Description>
            </rdf:RDF>
          </COPASI>
        </annotation>
      </parameter>
      <parameter metaid="COPASI255" id="spikeCounter" name="spikeCounter" value="0" constant="false">
        <annotation>
          <COPASI xmlns="http://www.copasi.org/static/sbml">
            <rdf:RDF xmlns:dcterms="http://purl.org/dc/terms/" xmlns:rdf="http://www.w3.org/1999/02/22-rdf-syntax-ns#">
              <rdf:Description rdf:about="#COPASI255">
                <dcterms:created>
                  <rdf:Description>
                    <dcterms:W3CDTF>2017-07-06T11:48:38Z</dcterms:W3CDTF>
                  </rdf:Description>
                </dcterms:created>
              </rdf:Description>
            </rdf:RDF>
          </COPASI>
        </annotation>
      </parameter>
      <parameter metaid="COPASI256" id="spikeFrequency" name="spikeFrequency" value="1" constant="true">
        <annotation>
          <COPASI xmlns="http://www.copasi.org/static/sbml">
            <rdf:RDF xmlns:dcterms="http://purl.org/dc/terms/" xmlns:rdf="http://www.w3.org/1999/02/22-rdf-syntax-ns#">
              <rdf:Description rdf:about="#COPASI256">
                <dcterms:created>
                  <rdf:Description>
                    <dcterms:W3CDTF>2017-06-30T10:58:18Z</dcterms:W3CDTF>
                  </rdf:Description>
                </dcterms:created>
              </rdf:Description>
            </rdf:RDF>
          </COPASI>
        </annotation>
      </parameter>
      <parameter metaid="COPASI257" id="spikeInput" name="spikeInput" value="0.0004" constant="false">
        <annotation>
          <COPASI xmlns="http://www.copasi.org/static/sbml">
            <rdf:RDF xmlns:dcterms="http://purl.org/dc/terms/" xmlns:rdf="http://www.w3.org/1999/02/22-rdf-syntax-ns#">
              <rdf:Description rdf:about="#COPASI257">
                <dcterms:created>
                  <rdf:Description>
                    <dcterms:W3CDTF>2017-06-29T16:38:16Z</dcterms:W3CDTF>
                  </rdf:Description>
                </dcterms:created>
              </rdf:Description>
            </rdf:RDF>
          </COPASI>
        </annotation>
      </parameter>
      <parameter metaid="COPASI258" id="spikeInputDuration" name="spikeInputDuration" value="0.008" constant="false">
        <annotation>
          <COPASI xmlns="http://www.copasi.org/static/sbml">
            <rdf:RDF xmlns:dcterms="http://purl.org/dc/terms/" xmlns:rdf="http://www.w3.org/1999/02/22-rdf-syntax-ns#">
              <rdf:Description rdf:about="#COPASI258">
                <dcterms:created>
                  <rdf:Description>
                    <dcterms:W3CDTF>2017-06-29T16:42:28Z</dcterms:W3CDTF>
                  </rdf:Description>
                </dcterms:created>
              </rdf:Description>
            </rdf:RDF>
          </COPASI>
        </annotation>
      </parameter>
      <parameter metaid="COPASI259" id="spikeNumber" name="spikeNumber" value="300" constant="true">
        <annotation>
          <COPASI xmlns="http://www.copasi.org/static/sbml">
            <rdf:RDF xmlns:dcterms="http://purl.org/dc/terms/" xmlns:rdf="http://www.w3.org/1999/02/22-rdf-syntax-ns#">
              <rdf:Description rdf:about="#COPASI259">
                <dcterms:created>
                  <rdf:Description>
                    <dcterms:W3CDTF>2017-06-30T10:15:30Z</dcterms:W3CDTF>
                  </rdf:Description>
                </dcterms:created>
              </rdf:Description>
            </rdf:RDF>
          </COPASI>
        </annotation>
      </parameter>
      <parameter metaid="COPASI260" id="spikeOn" name="spikeOn" value="0" constant="false">
        <annotation>
          <COPASI xmlns="http://www.copasi.org/static/sbml">
            <rdf:RDF xmlns:dcterms="http://purl.org/dc/terms/" xmlns:rdf="http://www.w3.org/1999/02/22-rdf-syntax-ns#">
              <rdf:Description rdf:about="#COPASI260">
                <dcterms:created>
                  <rdf:Description>
                    <dcterms:W3CDTF>2017-06-30T10:15:37Z</dcterms:W3CDTF>
                  </rdf:Description>
                </dcterms:created>
              </rdf:Description>
            </rdf:RDF>
          </COPASI>
        </annotation>
      </parameter>
      <parameter metaid="COPASI261" id="startTime" name="startTime" value="0" constant="false">
        <annotation>
          <COPASI xmlns="http://www.copasi.org/static/sbml">
            <rdf:RDF xmlns:dcterms="http://purl.org/dc/terms/" xmlns:rdf="http://www.w3.org/1999/02/22-rdf-syntax-ns#">
              <rdf:Description rdf:about="#COPASI261">
                <dcterms:created>
                  <rdf:Description>
                    <dcterms:W3CDTF>2017-06-30T10:15:37Z</dcterms:W3CDTF>
                  </rdf:Description>
                </dcterms:created>
              </rdf:Description>
            </rdf:RDF>
          </COPASI>
        </annotation>
      </parameter>
      <parameter metaid="COPASI262" id="ca_bound_to_cam" name="Ca_bound_to_CaM" value="0" constant="false">
        <annotation>
          <COPASI xmlns="http://www.copasi.org/static/sbml">
            <rdf:RDF xmlns:dcterms="http://purl.org/dc/terms/" xmlns:rdf="http://www.w3.org/1999/02/22-rdf-syntax-ns#">
              <rdf:Description rdf:about="#COPASI262">
                <dcterms:created>
                  <rdf:Description>
                    <dcterms:W3CDTF>2017-07-04T15:08:26Z</dcterms:W3CDTF>
                  </rdf:Description>
                </dcterms:created>
              </rdf:Description>
            </rdf:RDF>
          </COPASI>
        </annotation>
      </parameter>
      <parameter metaid="COPASI263" id="ca_bound_to_PP2B" name="Ca_bound_to_CaN" value="0" constant="false">
        <annotation>
          <COPASI xmlns="http://www.copasi.org/static/sbml">
            <rdf:RDF xmlns:dcterms="http://purl.org/dc/terms/" xmlns:rdf="http://www.w3.org/1999/02/22-rdf-syntax-ns#">
              <rdf:Description rdf:about="#COPASI263">
                <dcterms:created>
                  <rdf:Description>
                    <dcterms:W3CDTF>2017-07-04T15:10:58Z</dcterms:W3CDTF>
                  </rdf:Description>
                </dcterms:created>
              </rdf:Description>
            </rdf:RDF>
          </COPASI>
        </annotation>
      </parameter>
      <parameter metaid="COPASI264" id="CaMKIIp_sat_ratio" name="CaMKIIp_sat_ratio" value="0" constant="false">
        <annotation>
          <COPASI xmlns="http://www.copasi.org/static/sbml">
            <rdf:RDF xmlns:dcterms="http://purl.org/dc/terms/" xmlns:rdf="http://www.w3.org/1999/02/22-rdf-syntax-ns#">
              <rdf:Description rdf:about="#COPASI264">
                <dcterms:created>
                  <rdf:Description>
                    <dcterms:W3CDTF>2017-11-02T11:19:53Z</dcterms:W3CDTF>
                  </rdf:Description>
                </dcterms:created>
              </rdf:Description>
            </rdf:RDF>
          </COPASI>
        </annotation>
      </parameter>
      <parameter metaid="COPASI265" id="CaMKIInonp_sat_ratio" name="CaMKIInonp_sat_ratio" value="0" constant="false">
        <annotation>
          <COPASI xmlns="http://www.copasi.org/static/sbml">
            <rdf:RDF xmlns:dcterms="http://purl.org/dc/terms/" xmlns:rdf="http://www.w3.org/1999/02/22-rdf-syntax-ns#">
              <rdf:Description rdf:about="#COPASI265">
                <dcterms:created>
                  <rdf:Description>
                    <dcterms:W3CDTF>2017-11-02T11:23:36Z</dcterms:W3CDTF>
                  </rdf:Description>
                </dcterms:created>
              </rdf:Description>
            </rdf:RDF>
          </COPASI>
        </annotation>
      </parameter>
      <parameter metaid="COPASI266" id="CaMKIIp_alone_ratio" name="CaMKIIp_alone_ratio" value="0" constant="false">
        <annotation>
          <COPASI xmlns="http://www.copasi.org/static/sbml">
            <rdf:RDF xmlns:dcterms="http://purl.org/dc/terms/" xmlns:rdf="http://www.w3.org/1999/02/22-rdf-syntax-ns#">
              <rdf:Description rdf:about="#COPASI266">
                <dcterms:created>
                  <rdf:Description>
                    <dcterms:W3CDTF>2017-11-02T11:25:39Z</dcterms:W3CDTF>
                  </rdf:Description>
                </dcterms:created>
              </rdf:Description>
            </rdf:RDF>
          </COPASI>
        </annotation>
      </parameter>
      <parameter metaid="COPASI267" id="RT_Ng" name="RT_Ng" constant="false">
        <annotation>
          <COPASI xmlns="http://www.copasi.org/static/sbml">
            <rdf:RDF xmlns:dcterms="http://purl.org/dc/terms/" xmlns:rdf="http://www.w3.org/1999/02/22-rdf-syntax-ns#">
              <rdf:Description rdf:about="#COPASI267">
                <dcterms:created>
                  <rdf:Description>
                    <dcterms:W3CDTF>2017-11-21T21:38:25Z</dcterms:W3CDTF>
                  </rdf:Description>
                </dcterms:created>
              </rdf:Description>
            </rdf:RDF>
          </COPASI>
        </annotation>
      </parameter>
      <parameter metaid="COPASI268" id="TT_Ng" name="TT_Ng" constant="false">
        <annotation>
          <COPASI xmlns="http://www.copasi.org/static/sbml">
            <rdf:RDF xmlns:dcterms="http://purl.org/dc/terms/" xmlns:rdf="http://www.w3.org/1999/02/22-rdf-syntax-ns#">
              <rdf:Description rdf:about="#COPASI268">
                <dcterms:created>
                  <rdf:Description>
                    <dcterms:W3CDTF>2017-11-21T21:50:52Z</dcterms:W3CDTF>
                  </rdf:Description>
                </dcterms:created>
              </rdf:Description>
            </rdf:RDF>
          </COPASI>
        </annotation>
      </parameter>
      <parameter metaid="COPASI269" id="k_RT2TT_N0_Ng" name="k_RTtoTT_N0_Ng" value="94551873" constant="false">
        <annotation>
          <COPASI xmlns="http://www.copasi.org/static/sbml">
            <rdf:RDF xmlns:dcterms="http://purl.org/dc/terms/" xmlns:rdf="http://www.w3.org/1999/02/22-rdf-syntax-ns#">
              <rdf:Description rdf:about="#COPASI269">
                <dcterms:created>
                  <rdf:Description>
                    <dcterms:W3CDTF>2017-12-05T10:40:52Z</dcterms:W3CDTF>
                  </rdf:Description>
                </dcterms:created>
              </rdf:Description>
            </rdf:RDF>
          </COPASI>
        </annotation>
      </parameter>
      <parameter metaid="COPASI270" id="k_RT2TT_N1_Ng" name="k_RTtoTT_N1_Ng" value="9455187.3" constant="false">
        <annotation>
          <COPASI xmlns="http://www.copasi.org/static/sbml">
            <rdf:RDF xmlns:dcterms="http://purl.org/dc/terms/" xmlns:rdf="http://www.w3.org/1999/02/22-rdf-syntax-ns#">
              <rdf:Description rdf:about="#COPASI270">
                <dcterms:created>
                  <rdf:Description>
                    <dcterms:W3CDTF>2017-12-05T10:42:46Z</dcterms:W3CDTF>
                  </rdf:Description>
                </dcterms:created>
              </rdf:Description>
            </rdf:RDF>
          </COPASI>
        </annotation>
      </parameter>
      <parameter metaid="COPASI271" id="k_RT2TT_N2_Ng" name="k_RTtoTT_N2_Ng" value="945518.73" constant="false">
        <annotation>
          <COPASI xmlns="http://www.copasi.org/static/sbml">
            <rdf:RDF xmlns:dcterms="http://purl.org/dc/terms/" xmlns:rdf="http://www.w3.org/1999/02/22-rdf-syntax-ns#">
              <rdf:Description rdf:about="#COPASI271">
                <dcterms:created>
                  <rdf:Description>
                    <dcterms:W3CDTF>2017-12-05T10:44:33Z</dcterms:W3CDTF>
                  </rdf:Description>
                </dcterms:created>
              </rdf:Description>
            </rdf:RDF>
          </COPASI>
        </annotation>
      </parameter>
      <parameter metaid="COPASI272" id="Kd_CaNBi_1" name="Kd_CaN_Ca" value="4.6e-10" constant="true">
        <annotation>
          <COPASI xmlns="http://www.copasi.org/static/sbml">
            <rdf:RDF xmlns:dcterms="http://purl.org/dc/terms/" xmlns:rdf="http://www.w3.org/1999/02/22-rdf-syntax-ns#">
              <rdf:Description rdf:about="#COPASI272">
                <dcterms:created>
                  <rdf:Description>
                    <dcterms:W3CDTF>2018-12-07T13:03:04Z</dcterms:W3CDTF>
                  </rdf:Description>
                </dcterms:created>
              </rdf:Description>
            </rdf:RDF>
          </COPASI>
        </annotation>
      </parameter>
      <parameter metaid="COPASI273" id="Kd_CaNBi_2" name="Kd_CaN_Ca_Ca" value="1.56e-09" constant="true">
        <annotation>
          <COPASI xmlns="http://www.copasi.org/static/sbml">
            <rdf:RDF xmlns:dcterms="http://purl.org/dc/terms/" xmlns:rdf="http://www.w3.org/1999/02/22-rdf-syntax-ns#">
              <rdf:Description rdf:about="#COPASI273">
                <dcterms:created>
                  <rdf:Description>
                    <dcterms:W3CDTF>2018-12-07T13:03:05Z</dcterms:W3CDTF>
                  </rdf:Description>
                </dcterms:created>
              </rdf:Description>
            </rdf:RDF>
          </COPASI>
        </annotation>
      </parameter>
      <parameter metaid="COPASI274" id="koff_CaNBi_1" name="koff_CaN_Ca" value="0.0092" constant="false">
        <annotation>
          <COPASI xmlns="http://www.copasi.org/static/sbml">
            <rdf:RDF xmlns:dcterms="http://purl.org/dc/terms/" xmlns:rdf="http://www.w3.org/1999/02/22-rdf-syntax-ns#">
              <rdf:Description rdf:about="#COPASI274">
                <dcterms:created>
                  <rdf:Description>
                    <dcterms:W3CDTF>2017-12-06T13:28:03Z</dcterms:W3CDTF>
                  </rdf:Description>
                </dcterms:created>
              </rdf:Description>
            </rdf:RDF>
          </COPASI>
        </annotation>
      </parameter>
      <parameter metaid="COPASI275" id="koff_CaNBi_2" name="koff_CaN_Ca_Ca" value="0.0312" constant="false">
        <annotation>
          <COPASI xmlns="http://www.copasi.org/static/sbml">
            <rdf:RDF xmlns:dcterms="http://purl.org/dc/terms/" xmlns:rdf="http://www.w3.org/1999/02/22-rdf-syntax-ns#">
              <rdf:Description rdf:about="#COPASI275">
                <dcterms:created>
                  <rdf:Description>
                    <dcterms:W3CDTF>2017-12-06T13:29:25Z</dcterms:W3CDTF>
                  </rdf:Description>
                </dcterms:created>
              </rdf:Description>
            </rdf:RDF>
          </COPASI>
        </annotation>
      </parameter>
      <parameter metaid="COPASI276" id="CaMKIItot_tot" name="CaMKIItot_tot" value="8e-05" constant="false">
        <annotation>
          <COPASI xmlns="http://www.copasi.org/static/sbml">
            <rdf:RDF xmlns:dcterms="http://purl.org/dc/terms/" xmlns:rdf="http://www.w3.org/1999/02/22-rdf-syntax-ns#">
              <rdf:Description rdf:about="#COPASI276">
                <dcterms:created>
                  <rdf:Description>
                    <dcterms:W3CDTF>2017-12-06T16:56:30Z</dcterms:W3CDTF>
                  </rdf:Description>
                </dcterms:created>
              </rdf:Description>
            </rdf:RDF>
          </COPASI>
        </annotation>
      </parameter>
      <parameter metaid="COPASI277" id="Ng_tot" name="Ng_tot" value="4e-05" constant="false">
        <annotation>
          <COPASI xmlns="http://www.copasi.org/static/sbml">
            <rdf:RDF xmlns:dcterms="http://purl.org/dc/terms/" xmlns:rdf="http://www.w3.org/1999/02/22-rdf-syntax-ns#">
              <rdf:Description rdf:about="#COPASI277">
                <dcterms:created>
                  <rdf:Description>
                    <dcterms:W3CDTF>2017-12-06T16:58:24Z</dcterms:W3CDTF>
                  </rdf:Description>
                </dcterms:created>
              </rdf:Description>
            </rdf:RDF>
          </COPASI>
        </annotation>
      </parameter>
      <parameter metaid="COPASI278" id="PP2B_tot" name="CaN_tot" value="8e-06" constant="false">
        <annotation>
          <COPASI xmlns="http://www.copasi.org/static/sbml">
            <rdf:RDF xmlns:dcterms="http://purl.org/dc/terms/" xmlns:rdf="http://www.w3.org/1999/02/22-rdf-syntax-ns#">
              <rdf:Description rdf:about="#COPASI278">
                <dcterms:created>
                  <rdf:Description>
                    <dcterms:W3CDTF>2017-12-06T17:04:30Z</dcterms:W3CDTF>
                  </rdf:Description>
                </dcterms:created>
              </rdf:Description>
            </rdf:RDF>
          </COPASI>
        </annotation>
      </parameter>
      <parameter metaid="COPASI279" id="kcat_PP2B_CaMKII" name="kcat_CaN_CaMKIIp" value="0.8" constant="true">
        <annotation>
          <COPASI xmlns="http://www.copasi.org/static/sbml">
            <rdf:RDF xmlns:dcterms="http://purl.org/dc/terms/" xmlns:rdf="http://www.w3.org/1999/02/22-rdf-syntax-ns#">
              <rdf:Description rdf:about="#COPASI279">
                <dcterms:created>
                  <rdf:Description>
                    <dcterms:W3CDTF>2018-08-14T11:52:22Z</dcterms:W3CDTF>
                  </rdf:Description>
                </dcterms:created>
              </rdf:Description>
            </rdf:RDF>
          </COPASI>
        </annotation>
      </parameter>
      <parameter metaid="COPASI280" id="Km_PP2B_CaMKII" name="Km_CaN_CaMKIIp" value="2e-05" constant="true">
        <annotation>
          <COPASI xmlns="http://www.copasi.org/static/sbml">
            <rdf:RDF xmlns:dcterms="http://purl.org/dc/terms/" xmlns:rdf="http://www.w3.org/1999/02/22-rdf-syntax-ns#">
              <rdf:Description rdf:about="#COPASI280">
                <dcterms:created>
                  <rdf:Description>
                    <dcterms:W3CDTF>2018-12-07T15:50:44Z</dcterms:W3CDTF>
                  </rdf:Description>
                </dcterms:created>
              </rdf:Description>
            </rdf:RDF>
          </COPASI>
        </annotation>
      </parameter>
      <parameter id="ModelValue_104" name="Initial for spikeNumber" value="300" constant="true">
        <annotation>
          <initialValue xmlns="http://copasi.org/initialValue" parent="spikeNumber"/>
        </annotation>
      </parameter>
    </listOfParameters>
    <listOfInitialAssignments>
      <initialAssignment symbol="ModelValue_104">
        <math xmlns="http://www.w3.org/1998/Math/MathML">
          <ci> spikeNumber </ci>
        </math>
      </initialAssignment>
    </listOfInitialAssignments>
    <listOfRules>
      <assignmentRule variable="spikeInputDuration">
        <math xmlns="http://www.w3.org/1998/Math/MathML">
          <piecewise>
            <piece>
              <apply>
                <divide/>
                <cn> 1 </cn>
                <ci> spikeFrequency </ci>
              </apply>
              <apply>
                <lt/>
                <apply>
                  <divide/>
                  <cn> 1 </cn>
                  <ci> spikeFrequency </ci>
                </apply>
                <cn> 0.008 </cn>
              </apply>
            </piece>
            <otherwise>
              <cn> 0.008 </cn>
            </otherwise>
          </piecewise>
        </math>
      </assignmentRule>
      <assignmentRule variable="k_R2T_C0">
        <math xmlns="http://www.w3.org/1998/Math/MathML">
          <apply>
            <times/>
            <ci> k_T2R_C0 </ci>
            <ci> lC </ci>
          </apply>
        </math>
      </assignmentRule>
      <assignmentRule variable="k_R2T_N0">
        <math xmlns="http://www.w3.org/1998/Math/MathML">
          <apply>
            <times/>
            <ci> k_T2R_N0 </ci>
            <ci> lN </ci>
          </apply>
        </math>
      </assignmentRule>
      <assignmentRule variable="kon_BT">
        <math xmlns="http://www.w3.org/1998/Math/MathML">
          <ci> kon_AT </ci>
        </math>
      </assignmentRule>
      <assignmentRule variable="kon_BR">
        <math xmlns="http://www.w3.org/1998/Math/MathML">
          <ci> kon_AR </ci>
        </math>
      </assignmentRule>
      <assignmentRule variable="KAR">
        <math xmlns="http://www.w3.org/1998/Math/MathML">
          <apply>
            <times/>
            <ci> KAT </ci>
            <ci> cN </ci>
          </apply>
        </math>
      </assignmentRule>
      <assignmentRule variable="k_R2T_N1">
        <math xmlns="http://www.w3.org/1998/Math/MathML">
          <apply>
            <times/>
            <ci> k_R2T_N0 </ci>
            <apply>
              <root/>
              <degree>
                <cn type="integer"> 2 </cn>
              </degree>
              <ci> cN </ci>
            </apply>
          </apply>
        </math>
      </assignmentRule>
      <assignmentRule variable="koff_BT">
        <math xmlns="http://www.w3.org/1998/Math/MathML">
          <apply>
            <times/>
            <ci> KAT </ci>
            <ci> kon_BT </ci>
          </apply>
        </math>
      </assignmentRule>
      <assignmentRule variable="koff_BR">
        <math xmlns="http://www.w3.org/1998/Math/MathML">
          <apply>
            <times/>
            <ci> KAR </ci>
            <ci> kon_BR </ci>
          </apply>
        </math>
      </assignmentRule>
      <assignmentRule variable="kon_DR">
        <math xmlns="http://www.w3.org/1998/Math/MathML">
          <ci> kon_CR </ci>
        </math>
      </assignmentRule>
      <assignmentRule variable="kon_DT">
        <math xmlns="http://www.w3.org/1998/Math/MathML">
          <ci> kon_CT </ci>
        </math>
      </assignmentRule>
      <assignmentRule variable="koff_Ng_RT">
        <math xmlns="http://www.w3.org/1998/Math/MathML">
          <apply>
            <times/>
            <ci> Kd_Ng_RT </ci>
            <ci> kon_Ng </ci>
          </apply>
        </math>
      </assignmentRule>
      <assignmentRule variable="k_R2T_C1">
        <math xmlns="http://www.w3.org/1998/Math/MathML">
          <apply>
            <times/>
            <ci> k_R2T_C0 </ci>
            <apply>
              <root/>
              <degree>
                <cn type="integer"> 2 </cn>
              </degree>
              <ci> cC </ci>
            </apply>
          </apply>
        </math>
      </assignmentRule>
      <assignmentRule variable="k_R2T_C2">
        <math xmlns="http://www.w3.org/1998/Math/MathML">
          <apply>
            <times/>
            <ci> k_R2T_C0 </ci>
            <ci> cC </ci>
          </apply>
        </math>
      </assignmentRule>
      <assignmentRule variable="koff_DT">
        <math xmlns="http://www.w3.org/1998/Math/MathML">
          <apply>
            <times/>
            <ci> KCT </ci>
            <ci> kon_DT </ci>
          </apply>
        </math>
      </assignmentRule>
      <assignmentRule variable="koff_CT">
        <math xmlns="http://www.w3.org/1998/Math/MathML">
          <apply>
            <times/>
            <ci> KCT </ci>
            <ci> kon_CT </ci>
          </apply>
        </math>
      </assignmentRule>
      <assignmentRule variable="k_R2T_N2">
        <math xmlns="http://www.w3.org/1998/Math/MathML">
          <apply>
            <times/>
            <ci> k_R2T_N0 </ci>
            <ci> cN </ci>
          </apply>
        </math>
      </assignmentRule>
      <assignmentRule variable="KCR">
        <math xmlns="http://www.w3.org/1998/Math/MathML">
          <apply>
            <times/>
            <ci> KCT </ci>
            <ci> cC </ci>
          </apply>
        </math>
      </assignmentRule>
      <assignmentRule variable="koff_DR">
        <math xmlns="http://www.w3.org/1998/Math/MathML">
          <apply>
            <times/>
            <ci> KCR </ci>
            <ci> kon_DR </ci>
          </apply>
        </math>
      </assignmentRule>
      <assignmentRule variable="koff_CR">
        <math xmlns="http://www.w3.org/1998/Math/MathML">
          <apply>
            <times/>
            <ci> KCR </ci>
            <ci> kon_CR </ci>
          </apply>
        </math>
      </assignmentRule>
      <assignmentRule variable="koff_CaMKIIp_RR">
        <math xmlns="http://www.w3.org/1998/Math/MathML">
          <apply>
            <times/>
            <ci> Kd_CaMKIIp_RR </ci>
            <ci> kon_CaMKIIp </ci>
          </apply>
        </math>
      </assignmentRule>
      <assignmentRule variable="k_T2R_N2">
        <math xmlns="http://www.w3.org/1998/Math/MathML">
          <apply>
            <divide/>
            <ci> k_T2R_N0 </ci>
            <ci> cN </ci>
          </apply>
        </math>
      </assignmentRule>
      <assignmentRule variable="k_T2R_N1">
        <math xmlns="http://www.w3.org/1998/Math/MathML">
          <apply>
            <divide/>
            <ci> k_T2R_N0 </ci>
            <apply>
              <root/>
              <degree>
                <cn type="integer"> 2 </cn>
              </degree>
              <ci> cN </ci>
            </apply>
          </apply>
        </math>
      </assignmentRule>
      <assignmentRule variable="koff_Ng_TT">
        <math xmlns="http://www.w3.org/1998/Math/MathML">
          <apply>
            <times/>
            <ci> Kd_Ng_TT </ci>
            <ci> kon_Ng </ci>
          </apply>
        </math>
      </assignmentRule>
      <assignmentRule variable="koff_AR">
        <math xmlns="http://www.w3.org/1998/Math/MathML">
          <apply>
            <times/>
            <ci> KAR </ci>
            <ci> kon_AR </ci>
          </apply>
        </math>
      </assignmentRule>
      <assignmentRule variable="koff_AT">
        <math xmlns="http://www.w3.org/1998/Math/MathML">
          <apply>
            <times/>
            <ci> KAT </ci>
            <ci> kon_AT </ci>
          </apply>
        </math>
      </assignmentRule>
      <assignmentRule variable="eNT_Ng">
        <math xmlns="http://www.w3.org/1998/Math/MathML">
          <apply>
            <divide/>
            <ci> Kd_Ng_RT </ci>
            <ci> Kd_Ng_TT </ci>
          </apply>
        </math>
      </assignmentRule>
      <assignmentRule variable="koff_PP2BCa2_RR">
        <math xmlns="http://www.w3.org/1998/Math/MathML">
          <apply>
            <times/>
            <ci> Kd_PP2BCa2_RR </ci>
            <ci> kon_PP2BCa2 </ci>
          </apply>
        </math>
      </assignmentRule>
      <assignmentRule variable="k_TT2RT_N1_Ng">
        <math xmlns="http://www.w3.org/1998/Math/MathML">
          <apply>
            <divide/>
            <ci> k_T2R_N1 </ci>
            <apply>
              <root/>
              <degree>
                <cn type="integer"> 2 </cn>
              </degree>
              <ci> eNT_Ng </ci>
            </apply>
          </apply>
        </math>
      </assignmentRule>
      <assignmentRule variable="k_TT2RT_N0_Ng">
        <math xmlns="http://www.w3.org/1998/Math/MathML">
          <apply>
            <divide/>
            <ci> k_T2R_N0 </ci>
            <apply>
              <root/>
              <degree>
                <cn type="integer"> 2 </cn>
              </degree>
              <ci> eNT_Ng </ci>
            </apply>
          </apply>
        </math>
      </assignmentRule>
      <assignmentRule variable="koff_CaMKII_RR">
        <math xmlns="http://www.w3.org/1998/Math/MathML">
          <apply>
            <times/>
            <ci> Kd_CaMKII_RR </ci>
            <ci> kon_CaMKII </ci>
          </apply>
        </math>
      </assignmentRule>
      <assignmentRule variable="k_TT2RT_N2_Ng">
        <math xmlns="http://www.w3.org/1998/Math/MathML">
          <apply>
            <divide/>
            <ci> k_T2R_N2 </ci>
            <apply>
              <root/>
              <degree>
                <cn type="integer"> 2 </cn>
              </degree>
              <ci> eNT_Ng </ci>
            </apply>
          </apply>
        </math>
      </assignmentRule>
      <assignmentRule variable="k_T2R_C1">
        <math xmlns="http://www.w3.org/1998/Math/MathML">
          <apply>
            <divide/>
            <ci> k_T2R_C0 </ci>
            <apply>
              <root/>
              <degree>
                <cn type="integer"> 2 </cn>
              </degree>
              <ci> cC </ci>
            </apply>
          </apply>
        </math>
      </assignmentRule>
      <assignmentRule variable="k_T2R_C2">
        <math xmlns="http://www.w3.org/1998/Math/MathML">
          <apply>
            <divide/>
            <ci> k_T2R_C0 </ci>
            <ci> cC </ci>
          </apply>
        </math>
      </assignmentRule>
      <assignmentRule variable="cam_Ng_tot">
        <math xmlns="http://www.w3.org/1998/Math/MathML">
          <apply>
            <plus/>
            <ci> cam_RT_0_Ng </ci>
            <ci> cam_RT_A_Ng </ci>
            <ci> cam_RT_B_Ng </ci>
            <ci> cam_RT_C_Ng </ci>
            <ci> cam_RT_D_Ng </ci>
            <ci> cam_RT_AB_Ng </ci>
            <ci> cam_RT_AC_Ng </ci>
            <ci> cam_RT_AD_Ng </ci>
            <ci> cam_RT_BC_Ng </ci>
            <ci> cam_RT_BD_Ng </ci>
            <ci> cam_RT_CD_Ng </ci>
            <ci> cam_RT_ABC_Ng </ci>
            <ci> cam_RT_ABD_Ng </ci>
            <ci> cam_RT_ACD_Ng </ci>
            <ci> cam_RT_BCD_Ng </ci>
            <ci> cam_RT_ABCD_Ng </ci>
            <ci> cam_TT_0_Ng </ci>
            <ci> cam_TT_A_Ng </ci>
            <ci> cam_TT_B_Ng </ci>
            <ci> cam_TT_C_Ng </ci>
            <ci> cam_TT_D_Ng </ci>
            <ci> cam_TT_AB_Ng </ci>
            <ci> cam_TT_AC_Ng </ci>
            <ci> cam_TT_AD_Ng </ci>
            <ci> cam_TT_BC_Ng </ci>
            <ci> cam_TT_BD_Ng </ci>
            <ci> cam_TT_CD_Ng </ci>
            <ci> cam_TT_ABC_Ng </ci>
            <ci> cam_TT_ABD_Ng </ci>
            <ci> cam_TT_ACD_Ng </ci>
            <ci> cam_TT_BCD_Ng </ci>
            <ci> cam_TT_ABCD_Ng </ci>
          </apply>
        </math>
      </assignmentRule>
      <assignmentRule variable="TTbar_Ng">
        <math xmlns="http://www.w3.org/1998/Math/MathML">
          <apply>
            <divide/>
            <apply>
              <plus/>
              <ci> cam_TT_0_Ng </ci>
              <ci> cam_TT_A_Ng </ci>
              <ci> cam_TT_B_Ng </ci>
              <ci> cam_TT_C_Ng </ci>
              <ci> cam_TT_D_Ng </ci>
              <ci> cam_TT_AB_Ng </ci>
              <ci> cam_TT_AC_Ng </ci>
              <ci> cam_TT_AD_Ng </ci>
              <ci> cam_TT_BC_Ng </ci>
              <ci> cam_TT_BD_Ng </ci>
              <ci> cam_TT_CD_Ng </ci>
              <ci> cam_TT_ABC_Ng </ci>
              <ci> cam_TT_ABD_Ng </ci>
              <ci> cam_TT_ACD_Ng </ci>
              <ci> cam_TT_BCD_Ng </ci>
              <ci> cam_TT_ABCD_Ng </ci>
            </apply>
            <ci> cam_Ng_tot </ci>
          </apply>
        </math>
      </assignmentRule>
      <assignmentRule variable="cam_CaMKIIp_tot">
        <math xmlns="http://www.w3.org/1998/Math/MathML">
          <apply>
            <plus/>
            <ci> cam_RR_0_CaMKIIp </ci>
            <ci> cam_RR_A_CaMKIIp </ci>
            <ci> cam_RR_B_CaMKIIp </ci>
            <ci> cam_RR_C_CaMKIIp </ci>
            <ci> cam_RR_D_CaMKIIp </ci>
            <ci> cam_RR_AB_CaMKIIp </ci>
            <ci> cam_RR_AC_CaMKIIp </ci>
            <ci> cam_RR_AD_CaMKIIp </ci>
            <ci> cam_RR_BC_CaMKIIp </ci>
            <ci> cam_RR_BD_CaMKIIp </ci>
            <ci> cam_RR_CD_CaMKIIp </ci>
            <ci> cam_RR_ABC_CaMKIIp </ci>
            <ci> cam_RR_ABD_CaMKIIp </ci>
            <ci> cam_RR_ACD_CaMKIIp </ci>
            <ci> cam_RR_BCD_CaMKIIp </ci>
            <ci> cam_RR_ABCD_CaMKIIp </ci>
          </apply>
        </math>
      </assignmentRule>
      <assignmentRule variable="RTbar_Ng">
        <math xmlns="http://www.w3.org/1998/Math/MathML">
          <apply>
            <divide/>
            <apply>
              <plus/>
              <ci> cam_RT_0_Ng </ci>
              <ci> cam_RT_A_Ng </ci>
              <ci> cam_RT_B_Ng </ci>
              <ci> cam_RT_C_Ng </ci>
              <ci> cam_RT_D_Ng </ci>
              <ci> cam_RT_AB_Ng </ci>
              <ci> cam_RT_AC_Ng </ci>
              <ci> cam_RT_AD_Ng </ci>
              <ci> cam_RT_BC_Ng </ci>
              <ci> cam_RT_BD_Ng </ci>
              <ci> cam_RT_CD_Ng </ci>
              <ci> cam_RT_ABC_Ng </ci>
              <ci> cam_RT_ABD_Ng </ci>
              <ci> cam_RT_ACD_Ng </ci>
              <ci> cam_RT_BCD_Ng </ci>
              <ci> cam_RT_ABCD_Ng </ci>
            </apply>
            <ci> cam_Ng_tot </ci>
          </apply>
        </math>
      </assignmentRule>
      <assignmentRule variable="cam_CaMKII_tot">
        <math xmlns="http://www.w3.org/1998/Math/MathML">
          <apply>
            <plus/>
            <ci> cam_RR_0_CaMKII </ci>
            <ci> cam_RR_A_CaMKII </ci>
            <ci> cam_RR_B_CaMKII </ci>
            <ci> cam_RR_C_CaMKII </ci>
            <ci> cam_RR_D_CaMKII </ci>
            <ci> cam_RR_AB_CaMKII </ci>
            <ci> cam_RR_AC_CaMKII </ci>
            <ci> cam_RR_AD_CaMKII </ci>
            <ci> cam_RR_BC_CaMKII </ci>
            <ci> cam_RR_BD_CaMKII </ci>
            <ci> cam_RR_CD_CaMKII </ci>
            <ci> cam_RR_ABC_CaMKII </ci>
            <ci> cam_RR_ABD_CaMKII </ci>
            <ci> cam_RR_ACD_CaMKII </ci>
            <ci> cam_RR_BCD_CaMKII </ci>
            <ci> cam_RR_ABCD_CaMKII </ci>
          </apply>
        </math>
      </assignmentRule>
      <assignmentRule variable="ybarN_CaMKII">
        <math xmlns="http://www.w3.org/1998/Math/MathML">
          <apply>
            <divide/>
            <apply>
              <plus/>
              <apply>
                <times/>
                <cn> 1 </cn>
                <ci> cam_RR_A_CaMKII </ci>
              </apply>
              <apply>
                <times/>
                <cn> 1 </cn>
                <ci> cam_RR_B_CaMKII </ci>
              </apply>
              <apply>
                <times/>
                <cn> 2 </cn>
                <ci> cam_RR_AB_CaMKII </ci>
              </apply>
              <apply>
                <times/>
                <cn> 1 </cn>
                <ci> cam_RR_AC_CaMKII </ci>
              </apply>
              <apply>
                <times/>
                <cn> 1 </cn>
                <ci> cam_RR_AD_CaMKII </ci>
              </apply>
              <apply>
                <times/>
                <cn> 1 </cn>
                <ci> cam_RR_BC_CaMKII </ci>
              </apply>
              <apply>
                <times/>
                <cn> 1 </cn>
                <ci> cam_RR_BD_CaMKII </ci>
              </apply>
              <apply>
                <times/>
                <cn> 2 </cn>
                <ci> cam_RR_ABC_CaMKII </ci>
              </apply>
              <apply>
                <times/>
                <cn> 2 </cn>
                <ci> cam_RR_ABD_CaMKII </ci>
              </apply>
              <apply>
                <times/>
                <cn> 1 </cn>
                <ci> cam_RR_ACD_CaMKII </ci>
              </apply>
              <apply>
                <times/>
                <cn> 1 </cn>
                <ci> cam_RR_BCD_CaMKII </ci>
              </apply>
              <apply>
                <times/>
                <cn> 2 </cn>
                <ci> cam_RR_ABCD_CaMKII </ci>
              </apply>
            </apply>
            <apply>
              <times/>
              <cn> 2 </cn>
              <ci> cam_CaMKII_tot </ci>
            </apply>
          </apply>
        </math>
      </assignmentRule>
      <assignmentRule variable="ybar_Ng">
        <math xmlns="http://www.w3.org/1998/Math/MathML">
          <apply>
            <divide/>
            <apply>
              <plus/>
              <apply>
                <times/>
                <cn> 1 </cn>
                <ci> cam_RT_A_Ng </ci>
              </apply>
              <apply>
                <times/>
                <cn> 1 </cn>
                <ci> cam_RT_B_Ng </ci>
              </apply>
              <apply>
                <times/>
                <cn> 1 </cn>
                <ci> cam_RT_C_Ng </ci>
              </apply>
              <apply>
                <times/>
                <cn> 1 </cn>
                <ci> cam_RT_D_Ng </ci>
              </apply>
              <apply>
                <times/>
                <cn> 2 </cn>
                <ci> cam_RT_AB_Ng </ci>
              </apply>
              <apply>
                <times/>
                <cn> 2 </cn>
                <ci> cam_RT_AC_Ng </ci>
              </apply>
              <apply>
                <times/>
                <cn> 2 </cn>
                <ci> cam_RT_AD_Ng </ci>
              </apply>
              <apply>
                <times/>
                <cn> 2 </cn>
                <ci> cam_RT_BC_Ng </ci>
              </apply>
              <apply>
                <times/>
                <cn> 2 </cn>
                <ci> cam_RT_BD_Ng </ci>
              </apply>
              <apply>
                <times/>
                <cn> 2 </cn>
                <ci> cam_RT_CD_Ng </ci>
              </apply>
              <apply>
                <times/>
                <cn> 3 </cn>
                <ci> cam_RT_ABC_Ng </ci>
              </apply>
              <apply>
                <times/>
                <cn> 3 </cn>
                <ci> cam_RT_ABD_Ng </ci>
              </apply>
              <apply>
                <times/>
                <cn> 3 </cn>
                <ci> cam_RT_ACD_Ng </ci>
              </apply>
              <apply>
                <times/>
                <cn> 3 </cn>
                <ci> cam_RT_BCD_Ng </ci>
              </apply>
              <apply>
                <times/>
                <cn> 4 </cn>
                <ci> cam_RT_ABCD_Ng </ci>
              </apply>
              <apply>
                <times/>
                <cn> 1 </cn>
                <ci> cam_TT_A_Ng </ci>
              </apply>
              <apply>
                <times/>
                <cn> 1 </cn>
                <ci> cam_TT_B_Ng </ci>
              </apply>
              <apply>
                <times/>
                <cn> 1 </cn>
                <ci> cam_TT_C_Ng </ci>
              </apply>
              <apply>
                <times/>
                <cn> 1 </cn>
                <ci> cam_TT_D_Ng </ci>
              </apply>
              <apply>
                <times/>
                <cn> 2 </cn>
                <ci> cam_TT_AB_Ng </ci>
              </apply>
              <apply>
                <times/>
                <cn> 2 </cn>
                <ci> cam_TT_AC_Ng </ci>
              </apply>
              <apply>
                <times/>
                <cn> 2 </cn>
                <ci> cam_TT_AD_Ng </ci>
              </apply>
              <apply>
                <times/>
                <cn> 2 </cn>
                <ci> cam_TT_BC_Ng </ci>
              </apply>
              <apply>
                <times/>
                <cn> 2 </cn>
                <ci> cam_TT_BD_Ng </ci>
              </apply>
              <apply>
                <times/>
                <cn> 2 </cn>
                <ci> cam_TT_CD_Ng </ci>
              </apply>
              <apply>
                <times/>
                <cn> 3 </cn>
                <ci> cam_TT_ABC_Ng </ci>
              </apply>
              <apply>
                <times/>
                <cn> 3 </cn>
                <ci> cam_TT_ABD_Ng </ci>
              </apply>
              <apply>
                <times/>
                <cn> 3 </cn>
                <ci> cam_TT_ACD_Ng </ci>
              </apply>
              <apply>
                <times/>
                <cn> 3 </cn>
                <ci> cam_TT_BCD_Ng </ci>
              </apply>
              <apply>
                <times/>
                <cn> 4 </cn>
                <ci> cam_TT_ABCD_Ng </ci>
              </apply>
            </apply>
            <apply>
              <times/>
              <cn> 4 </cn>
              <ci> cam_Ng_tot </ci>
            </apply>
          </apply>
        </math>
      </assignmentRule>
      <assignmentRule variable="ybar_CaMKII">
        <math xmlns="http://www.w3.org/1998/Math/MathML">
          <apply>
            <divide/>
            <apply>
              <plus/>
              <apply>
                <times/>
                <cn> 1 </cn>
                <ci> cam_RR_A_CaMKII </ci>
              </apply>
              <apply>
                <times/>
                <cn> 1 </cn>
                <ci> cam_RR_B_CaMKII </ci>
              </apply>
              <apply>
                <times/>
                <cn> 1 </cn>
                <ci> cam_RR_C_CaMKII </ci>
              </apply>
              <apply>
                <times/>
                <cn> 1 </cn>
                <ci> cam_RR_D_CaMKII </ci>
              </apply>
              <apply>
                <times/>
                <cn> 2 </cn>
                <ci> cam_RR_AB_CaMKII </ci>
              </apply>
              <apply>
                <times/>
                <cn> 2 </cn>
                <ci> cam_RR_AC_CaMKII </ci>
              </apply>
              <apply>
                <times/>
                <cn> 2 </cn>
                <ci> cam_RR_AD_CaMKII </ci>
              </apply>
              <apply>
                <times/>
                <cn> 2 </cn>
                <ci> cam_RR_BC_CaMKII </ci>
              </apply>
              <apply>
                <times/>
                <cn> 2 </cn>
                <ci> cam_RR_BD_CaMKII </ci>
              </apply>
              <apply>
                <times/>
                <cn> 2 </cn>
                <ci> cam_RR_CD_CaMKII </ci>
              </apply>
              <apply>
                <times/>
                <cn> 3 </cn>
                <ci> cam_RR_ABC_CaMKII </ci>
              </apply>
              <apply>
                <times/>
                <cn> 3 </cn>
                <ci> cam_RR_ABD_CaMKII </ci>
              </apply>
              <apply>
                <times/>
                <cn> 3 </cn>
                <ci> cam_RR_ACD_CaMKII </ci>
              </apply>
              <apply>
                <times/>
                <cn> 3 </cn>
                <ci> cam_RR_BCD_CaMKII </ci>
              </apply>
              <apply>
                <times/>
                <cn> 4 </cn>
                <ci> cam_RR_ABCD_CaMKII </ci>
              </apply>
            </apply>
            <apply>
              <times/>
              <cn> 4 </cn>
              <ci> cam_CaMKII_tot </ci>
            </apply>
          </apply>
        </math>
      </assignmentRule>
      <assignmentRule variable="cam_PP2BCa2_tot">
        <math xmlns="http://www.w3.org/1998/Math/MathML">
          <apply>
            <plus/>
            <ci> cam_RR_0_PP2BCa2 </ci>
            <ci> cam_RR_A_PP2BCa2 </ci>
            <ci> cam_RR_B_PP2BCa2 </ci>
            <ci> cam_RR_C_PP2BCa2 </ci>
            <ci> cam_RR_D_PP2BCa2 </ci>
            <ci> cam_RR_AB_PP2BCa2 </ci>
            <ci> cam_RR_AC_PP2BCa2 </ci>
            <ci> cam_RR_AD_PP2BCa2 </ci>
            <ci> cam_RR_BC_PP2BCa2 </ci>
            <ci> cam_RR_BD_PP2BCa2 </ci>
            <ci> cam_RR_CD_PP2BCa2 </ci>
            <ci> cam_RR_ABC_PP2BCa2 </ci>
            <ci> cam_RR_ABD_PP2BCa2 </ci>
            <ci> cam_RR_ACD_PP2BCa2 </ci>
            <ci> cam_RR_BCD_PP2BCa2 </ci>
            <ci> cam_RR_ABCD_PP2BCa2 </ci>
          </apply>
        </math>
      </assignmentRule>
      <assignmentRule variable="ybar_PP2BCa2">
        <math xmlns="http://www.w3.org/1998/Math/MathML">
          <apply>
            <divide/>
            <apply>
              <plus/>
              <apply>
                <times/>
                <cn> 1 </cn>
                <ci> cam_RR_A_PP2BCa2 </ci>
              </apply>
              <apply>
                <times/>
                <cn> 1 </cn>
                <ci> cam_RR_B_PP2BCa2 </ci>
              </apply>
              <apply>
                <times/>
                <cn> 1 </cn>
                <ci> cam_RR_C_PP2BCa2 </ci>
              </apply>
              <apply>
                <times/>
                <cn> 1 </cn>
                <ci> cam_RR_D_PP2BCa2 </ci>
              </apply>
              <apply>
                <times/>
                <cn> 2 </cn>
                <ci> cam_RR_AB_PP2BCa2 </ci>
              </apply>
              <apply>
                <times/>
                <cn> 2 </cn>
                <ci> cam_RR_AC_PP2BCa2 </ci>
              </apply>
              <apply>
                <times/>
                <cn> 2 </cn>
                <ci> cam_RR_AD_PP2BCa2 </ci>
              </apply>
              <apply>
                <times/>
                <cn> 2 </cn>
                <ci> cam_RR_BC_PP2BCa2 </ci>
              </apply>
              <apply>
                <times/>
                <cn> 2 </cn>
                <ci> cam_RR_BD_PP2BCa2 </ci>
              </apply>
              <apply>
                <times/>
                <cn> 2 </cn>
                <ci> cam_RR_CD_PP2BCa2 </ci>
              </apply>
              <apply>
                <times/>
                <cn> 3 </cn>
                <ci> cam_RR_ABC_PP2BCa2 </ci>
              </apply>
              <apply>
                <times/>
                <cn> 3 </cn>
                <ci> cam_RR_ABD_PP2BCa2 </ci>
              </apply>
              <apply>
                <times/>
                <cn> 3 </cn>
                <ci> cam_RR_ACD_PP2BCa2 </ci>
              </apply>
              <apply>
                <times/>
                <cn> 3 </cn>
                <ci> cam_RR_BCD_PP2BCa2 </ci>
              </apply>
              <apply>
                <times/>
                <cn> 4 </cn>
                <ci> cam_RR_ABCD_PP2BCa2 </ci>
              </apply>
            </apply>
            <apply>
              <times/>
              <cn> 4 </cn>
              <ci> cam_PP2BCa2_tot </ci>
            </apply>
          </apply>
        </math>
      </assignmentRule>
      <assignmentRule variable="ybarC_CaMKIIp">
        <math xmlns="http://www.w3.org/1998/Math/MathML">
          <apply>
            <divide/>
            <apply>
              <plus/>
              <apply>
                <times/>
                <cn> 1 </cn>
                <ci> cam_RR_C_CaMKIIp </ci>
              </apply>
              <apply>
                <times/>
                <cn> 1 </cn>
                <ci> cam_RR_D_CaMKIIp </ci>
              </apply>
              <apply>
                <times/>
                <cn> 1 </cn>
                <ci> cam_RR_AC_CaMKIIp </ci>
              </apply>
              <apply>
                <times/>
                <cn> 1 </cn>
                <ci> cam_RR_AD_CaMKIIp </ci>
              </apply>
              <apply>
                <times/>
                <cn> 1 </cn>
                <ci> cam_RR_BC_CaMKIIp </ci>
              </apply>
              <apply>
                <times/>
                <cn> 1 </cn>
                <ci> cam_RR_BD_CaMKIIp </ci>
              </apply>
              <apply>
                <times/>
                <cn> 2 </cn>
                <ci> cam_RR_CD_CaMKIIp </ci>
              </apply>
              <apply>
                <times/>
                <cn> 1 </cn>
                <ci> cam_RR_ABC_CaMKIIp </ci>
              </apply>
              <apply>
                <times/>
                <cn> 1 </cn>
                <ci> cam_RR_ABD_CaMKIIp </ci>
              </apply>
              <apply>
                <times/>
                <cn> 2 </cn>
                <ci> cam_RR_ACD_CaMKIIp </ci>
              </apply>
              <apply>
                <times/>
                <cn> 2 </cn>
                <ci> cam_RR_BCD_CaMKIIp </ci>
              </apply>
              <apply>
                <times/>
                <cn> 2 </cn>
                <ci> cam_RR_ABCD_CaMKIIp </ci>
              </apply>
            </apply>
            <apply>
              <times/>
              <cn> 2 </cn>
              <ci> cam_CaMKIIp_tot </ci>
            </apply>
          </apply>
        </math>
      </assignmentRule>
      <assignmentRule variable="ybarN_CaMKIIp">
        <math xmlns="http://www.w3.org/1998/Math/MathML">
          <apply>
            <divide/>
            <apply>
              <plus/>
              <apply>
                <times/>
                <cn> 1 </cn>
                <ci> cam_RR_A_CaMKIIp </ci>
              </apply>
              <apply>
                <times/>
                <cn> 1 </cn>
                <ci> cam_RR_B_CaMKIIp </ci>
              </apply>
              <apply>
                <times/>
                <cn> 2 </cn>
                <ci> cam_RR_AB_CaMKIIp </ci>
              </apply>
              <apply>
                <times/>
                <cn> 1 </cn>
                <ci> cam_RR_AC_CaMKIIp </ci>
              </apply>
              <apply>
                <times/>
                <cn> 1 </cn>
                <ci> cam_RR_AD_CaMKIIp </ci>
              </apply>
              <apply>
                <times/>
                <cn> 1 </cn>
                <ci> cam_RR_BC_CaMKIIp </ci>
              </apply>
              <apply>
                <times/>
                <cn> 1 </cn>
                <ci> cam_RR_BD_CaMKIIp </ci>
              </apply>
              <apply>
                <times/>
                <cn> 2 </cn>
                <ci> cam_RR_ABC_CaMKIIp </ci>
              </apply>
              <apply>
                <times/>
                <cn> 2 </cn>
                <ci> cam_RR_ABD_CaMKIIp </ci>
              </apply>
              <apply>
                <times/>
                <cn> 1 </cn>
                <ci> cam_RR_ACD_CaMKIIp </ci>
              </apply>
              <apply>
                <times/>
                <cn> 1 </cn>
                <ci> cam_RR_BCD_CaMKIIp </ci>
              </apply>
              <apply>
                <times/>
                <cn> 2 </cn>
                <ci> cam_RR_ABCD_CaMKIIp </ci>
              </apply>
            </apply>
            <apply>
              <times/>
              <cn> 2 </cn>
              <ci> cam_CaMKIIp_tot </ci>
            </apply>
          </apply>
        </math>
      </assignmentRule>
      <assignmentRule variable="ybarC_PP2BCa2">
        <math xmlns="http://www.w3.org/1998/Math/MathML">
          <apply>
            <divide/>
            <apply>
              <plus/>
              <apply>
                <times/>
                <cn> 1 </cn>
                <ci> cam_RR_C_PP2BCa2 </ci>
              </apply>
              <apply>
                <times/>
                <cn> 1 </cn>
                <ci> cam_RR_D_PP2BCa2 </ci>
              </apply>
              <apply>
                <times/>
                <cn> 1 </cn>
                <ci> cam_RR_AC_PP2BCa2 </ci>
              </apply>
              <apply>
                <times/>
                <cn> 1 </cn>
                <ci> cam_RR_AD_PP2BCa2 </ci>
              </apply>
              <apply>
                <times/>
                <cn> 1 </cn>
                <ci> cam_RR_BC_PP2BCa2 </ci>
              </apply>
              <apply>
                <times/>
                <cn> 1 </cn>
                <ci> cam_RR_BD_PP2BCa2 </ci>
              </apply>
              <apply>
                <times/>
                <cn> 2 </cn>
                <ci> cam_RR_CD_PP2BCa2 </ci>
              </apply>
              <apply>
                <times/>
                <cn> 1 </cn>
                <ci> cam_RR_ABC_PP2BCa2 </ci>
              </apply>
              <apply>
                <times/>
                <cn> 1 </cn>
                <ci> cam_RR_ABD_PP2BCa2 </ci>
              </apply>
              <apply>
                <times/>
                <cn> 2 </cn>
                <ci> cam_RR_ACD_PP2BCa2 </ci>
              </apply>
              <apply>
                <times/>
                <cn> 2 </cn>
                <ci> cam_RR_BCD_PP2BCa2 </ci>
              </apply>
              <apply>
                <times/>
                <cn> 2 </cn>
                <ci> cam_RR_ABCD_PP2BCa2 </ci>
              </apply>
            </apply>
            <apply>
              <times/>
              <cn> 2 </cn>
              <ci> cam_PP2BCa2_tot </ci>
            </apply>
          </apply>
        </math>
      </assignmentRule>
      <assignmentRule variable="ybarC_CaMKII">
        <math xmlns="http://www.w3.org/1998/Math/MathML">
          <apply>
            <divide/>
            <apply>
              <plus/>
              <apply>
                <times/>
                <cn> 1 </cn>
                <ci> cam_RR_C_CaMKII </ci>
              </apply>
              <apply>
                <times/>
                <cn> 1 </cn>
                <ci> cam_RR_D_CaMKII </ci>
              </apply>
              <apply>
                <times/>
                <cn> 1 </cn>
                <ci> cam_RR_AC_CaMKII </ci>
              </apply>
              <apply>
                <times/>
                <cn> 1 </cn>
                <ci> cam_RR_AD_CaMKII </ci>
              </apply>
              <apply>
                <times/>
                <cn> 1 </cn>
                <ci> cam_RR_BC_CaMKII </ci>
              </apply>
              <apply>
                <times/>
                <cn> 1 </cn>
                <ci> cam_RR_BD_CaMKII </ci>
              </apply>
              <apply>
                <times/>
                <cn> 2 </cn>
                <ci> cam_RR_CD_CaMKII </ci>
              </apply>
              <apply>
                <times/>
                <cn> 1 </cn>
                <ci> cam_RR_ABC_CaMKII </ci>
              </apply>
              <apply>
                <times/>
                <cn> 1 </cn>
                <ci> cam_RR_ABD_CaMKII </ci>
              </apply>
              <apply>
                <times/>
                <cn> 2 </cn>
                <ci> cam_RR_ACD_CaMKII </ci>
              </apply>
              <apply>
                <times/>
                <cn> 2 </cn>
                <ci> cam_RR_BCD_CaMKII </ci>
              </apply>
              <apply>
                <times/>
                <cn> 2 </cn>
                <ci> cam_RR_ABCD_CaMKII </ci>
              </apply>
            </apply>
            <apply>
              <times/>
              <cn> 2 </cn>
              <ci> cam_CaMKII_tot </ci>
            </apply>
          </apply>
        </math>
      </assignmentRule>
      <assignmentRule variable="ybar_CaMKIIp">
        <math xmlns="http://www.w3.org/1998/Math/MathML">
          <apply>
            <divide/>
            <apply>
              <plus/>
              <apply>
                <times/>
                <cn> 1 </cn>
                <ci> cam_RR_A_CaMKIIp </ci>
              </apply>
              <apply>
                <times/>
                <cn> 1 </cn>
                <ci> cam_RR_B_CaMKIIp </ci>
              </apply>
              <apply>
                <times/>
                <cn> 1 </cn>
                <ci> cam_RR_C_CaMKIIp </ci>
              </apply>
              <apply>
                <times/>
                <cn> 1 </cn>
                <ci> cam_RR_D_CaMKIIp </ci>
              </apply>
              <apply>
                <times/>
                <cn> 2 </cn>
                <ci> cam_RR_AB_CaMKIIp </ci>
              </apply>
              <apply>
                <times/>
                <cn> 2 </cn>
                <ci> cam_RR_AC_CaMKIIp </ci>
              </apply>
              <apply>
                <times/>
                <cn> 2 </cn>
                <ci> cam_RR_AD_CaMKIIp </ci>
              </apply>
              <apply>
                <times/>
                <cn> 2 </cn>
                <ci> cam_RR_BC_CaMKIIp </ci>
              </apply>
              <apply>
                <times/>
                <cn> 2 </cn>
                <ci> cam_RR_BD_CaMKIIp </ci>
              </apply>
              <apply>
                <times/>
                <cn> 2 </cn>
                <ci> cam_RR_CD_CaMKIIp </ci>
              </apply>
              <apply>
                <times/>
                <cn> 3 </cn>
                <ci> cam_RR_ABC_CaMKIIp </ci>
              </apply>
              <apply>
                <times/>
                <cn> 3 </cn>
                <ci> cam_RR_ABD_CaMKIIp </ci>
              </apply>
              <apply>
                <times/>
                <cn> 3 </cn>
                <ci> cam_RR_ACD_CaMKIIp </ci>
              </apply>
              <apply>
                <times/>
                <cn> 3 </cn>
                <ci> cam_RR_BCD_CaMKIIp </ci>
              </apply>
              <apply>
                <times/>
                <cn> 4 </cn>
                <ci> cam_RR_ABCD_CaMKIIp </ci>
              </apply>
            </apply>
            <apply>
              <times/>
              <cn> 4 </cn>
              <ci> cam_CaMKIIp_tot </ci>
            </apply>
          </apply>
        </math>
      </assignmentRule>
      <assignmentRule variable="cam_tot">
        <math xmlns="http://www.w3.org/1998/Math/MathML">
          <apply>
            <plus/>
            <ci> cam_RR_0_0 </ci>
            <ci> cam_RR_0_PP2BCa2 </ci>
            <ci> cam_RR_0_CaMKII </ci>
            <ci> cam_RR_0_CaMKIIp </ci>
            <ci> cam_RR_A_0 </ci>
            <ci> cam_RR_A_PP2BCa2 </ci>
            <ci> cam_RR_A_CaMKII </ci>
            <ci> cam_RR_A_CaMKIIp </ci>
            <ci> cam_RR_B_0 </ci>
            <ci> cam_RR_B_PP2BCa2 </ci>
            <ci> cam_RR_B_CaMKII </ci>
            <ci> cam_RR_B_CaMKIIp </ci>
            <ci> cam_RR_C_0 </ci>
            <ci> cam_RR_C_PP2BCa2 </ci>
            <ci> cam_RR_C_CaMKII </ci>
            <ci> cam_RR_C_CaMKIIp </ci>
            <ci> cam_RR_D_0 </ci>
            <ci> cam_RR_D_PP2BCa2 </ci>
            <ci> cam_RR_D_CaMKII </ci>
            <ci> cam_RR_D_CaMKIIp </ci>
            <ci> cam_RR_AB_0 </ci>
            <ci> cam_RR_AB_PP2BCa2 </ci>
            <ci> cam_RR_AB_CaMKII </ci>
            <ci> cam_RR_AB_CaMKIIp </ci>
            <ci> cam_RR_AC_0 </ci>
            <ci> cam_RR_AC_PP2BCa2 </ci>
            <ci> cam_RR_AC_CaMKII </ci>
            <ci> cam_RR_AC_CaMKIIp </ci>
            <ci> cam_RR_AD_0 </ci>
            <ci> cam_RR_AD_PP2BCa2 </ci>
            <ci> cam_RR_AD_CaMKII </ci>
            <ci> cam_RR_AD_CaMKIIp </ci>
            <ci> cam_RR_BC_0 </ci>
            <ci> cam_RR_BC_PP2BCa2 </ci>
            <ci> cam_RR_BC_CaMKII </ci>
            <ci> cam_RR_BC_CaMKIIp </ci>
            <ci> cam_RR_BD_0 </ci>
            <ci> cam_RR_BD_PP2BCa2 </ci>
            <ci> cam_RR_BD_CaMKII </ci>
            <ci> cam_RR_BD_CaMKIIp </ci>
            <ci> cam_RR_CD_0 </ci>
            <ci> cam_RR_CD_PP2BCa2 </ci>
            <ci> cam_RR_CD_CaMKII </ci>
            <ci> cam_RR_CD_CaMKIIp </ci>
            <ci> cam_RR_ABC_0 </ci>
            <ci> cam_RR_ABC_PP2BCa2 </ci>
            <ci> cam_RR_ABC_CaMKII </ci>
            <ci> cam_RR_ABC_CaMKIIp </ci>
            <ci> cam_RR_ABD_0 </ci>
            <ci> cam_RR_ABD_PP2BCa2 </ci>
            <ci> cam_RR_ABD_CaMKII </ci>
            <ci> cam_RR_ABD_CaMKIIp </ci>
            <ci> cam_RR_ACD_0 </ci>
            <ci> cam_RR_ACD_PP2BCa2 </ci>
            <ci> cam_RR_ACD_CaMKII </ci>
            <ci> cam_RR_ACD_CaMKIIp </ci>
            <ci> cam_RR_BCD_0 </ci>
            <ci> cam_RR_BCD_PP2BCa2 </ci>
            <ci> cam_RR_BCD_CaMKII </ci>
            <ci> cam_RR_BCD_CaMKIIp </ci>
            <ci> cam_RR_ABCD_0 </ci>
            <ci> cam_RR_ABCD_PP2BCa2 </ci>
            <ci> cam_RR_ABCD_CaMKII </ci>
            <ci> cam_RR_ABCD_CaMKIIp </ci>
            <ci> cam_RT_0_0 </ci>
            <ci> cam_RT_0_Ng </ci>
            <ci> cam_RT_A_0 </ci>
            <ci> cam_RT_A_Ng </ci>
            <ci> cam_RT_B_0 </ci>
            <ci> cam_RT_B_Ng </ci>
            <ci> cam_RT_C_0 </ci>
            <ci> cam_RT_C_Ng </ci>
            <ci> cam_RT_D_0 </ci>
            <ci> cam_RT_D_Ng </ci>
            <ci> cam_RT_AB_0 </ci>
            <ci> cam_RT_AB_Ng </ci>
            <ci> cam_RT_AC_0 </ci>
            <ci> cam_RT_AC_Ng </ci>
            <ci> cam_RT_AD_0 </ci>
            <ci> cam_RT_AD_Ng </ci>
            <ci> cam_RT_BC_0 </ci>
            <ci> cam_RT_BC_Ng </ci>
            <ci> cam_RT_BD_0 </ci>
            <ci> cam_RT_BD_Ng </ci>
            <ci> cam_RT_CD_0 </ci>
            <ci> cam_RT_CD_Ng </ci>
            <ci> cam_RT_ABC_0 </ci>
            <ci> cam_RT_ABC_Ng </ci>
            <ci> cam_RT_ABD_0 </ci>
            <ci> cam_RT_ABD_Ng </ci>
            <ci> cam_RT_ACD_0 </ci>
            <ci> cam_RT_ACD_Ng </ci>
            <ci> cam_RT_BCD_0 </ci>
            <ci> cam_RT_BCD_Ng </ci>
            <ci> cam_RT_ABCD_0 </ci>
            <ci> cam_RT_ABCD_Ng </ci>
            <ci> cam_TR_0_0 </ci>
            <ci> cam_TR_A_0 </ci>
            <ci> cam_TR_B_0 </ci>
            <ci> cam_TR_C_0 </ci>
            <ci> cam_TR_D_0 </ci>
            <ci> cam_TR_AB_0 </ci>
            <ci> cam_TR_AC_0 </ci>
            <ci> cam_TR_AD_0 </ci>
            <ci> cam_TR_BC_0 </ci>
            <ci> cam_TR_BD_0 </ci>
            <ci> cam_TR_CD_0 </ci>
            <ci> cam_TR_ABC_0 </ci>
            <ci> cam_TR_ABD_0 </ci>
            <ci> cam_TR_ACD_0 </ci>
            <ci> cam_TR_BCD_0 </ci>
            <ci> cam_TR_ABCD_0 </ci>
            <ci> cam_TT_0_0 </ci>
            <ci> cam_TT_0_Ng </ci>
            <ci> cam_TT_A_0 </ci>
            <ci> cam_TT_A_Ng </ci>
            <ci> cam_TT_B_0 </ci>
            <ci> cam_TT_B_Ng </ci>
            <ci> cam_TT_C_0 </ci>
            <ci> cam_TT_C_Ng </ci>
            <ci> cam_TT_D_0 </ci>
            <ci> cam_TT_D_Ng </ci>
            <ci> cam_TT_AB_0 </ci>
            <ci> cam_TT_AB_Ng </ci>
            <ci> cam_TT_AC_0 </ci>
            <ci> cam_TT_AC_Ng </ci>
            <ci> cam_TT_AD_0 </ci>
            <ci> cam_TT_AD_Ng </ci>
            <ci> cam_TT_BC_0 </ci>
            <ci> cam_TT_BC_Ng </ci>
            <ci> cam_TT_BD_0 </ci>
            <ci> cam_TT_BD_Ng </ci>
            <ci> cam_TT_CD_0 </ci>
            <ci> cam_TT_CD_Ng </ci>
            <ci> cam_TT_ABC_0 </ci>
            <ci> cam_TT_ABC_Ng </ci>
            <ci> cam_TT_ABD_0 </ci>
            <ci> cam_TT_ABD_Ng </ci>
            <ci> cam_TT_ACD_0 </ci>
            <ci> cam_TT_ACD_Ng </ci>
            <ci> cam_TT_BCD_0 </ci>
            <ci> cam_TT_BCD_Ng </ci>
            <ci> cam_TT_ABCD_0 </ci>
            <ci> cam_TT_ABCD_Ng </ci>
          </apply>
        </math>
      </assignmentRule>
      <assignmentRule variable="RRbar_tot">
        <math xmlns="http://www.w3.org/1998/Math/MathML">
          <apply>
            <divide/>
            <apply>
              <plus/>
              <ci> cam_RR_0_0 </ci>
              <ci> cam_RR_0_PP2BCa2 </ci>
              <ci> cam_RR_0_CaMKII </ci>
              <ci> cam_RR_0_CaMKIIp </ci>
              <ci> cam_RR_A_0 </ci>
              <ci> cam_RR_A_PP2BCa2 </ci>
              <ci> cam_RR_A_CaMKII </ci>
              <ci> cam_RR_A_CaMKIIp </ci>
              <ci> cam_RR_B_0 </ci>
              <ci> cam_RR_B_PP2BCa2 </ci>
              <ci> cam_RR_B_CaMKII </ci>
              <ci> cam_RR_B_CaMKIIp </ci>
              <ci> cam_RR_C_0 </ci>
              <ci> cam_RR_C_PP2BCa2 </ci>
              <ci> cam_RR_C_CaMKII </ci>
              <ci> cam_RR_C_CaMKIIp </ci>
              <ci> cam_RR_D_0 </ci>
              <ci> cam_RR_D_PP2BCa2 </ci>
              <ci> cam_RR_D_CaMKII </ci>
              <ci> cam_RR_D_CaMKIIp </ci>
              <ci> cam_RR_AB_0 </ci>
              <ci> cam_RR_AB_PP2BCa2 </ci>
              <ci> cam_RR_AB_CaMKII </ci>
              <ci> cam_RR_AB_CaMKIIp </ci>
              <ci> cam_RR_AC_0 </ci>
              <ci> cam_RR_AC_PP2BCa2 </ci>
              <ci> cam_RR_AC_CaMKII </ci>
              <ci> cam_RR_AC_CaMKIIp </ci>
              <ci> cam_RR_AD_0 </ci>
              <ci> cam_RR_AD_PP2BCa2 </ci>
              <ci> cam_RR_AD_CaMKII </ci>
              <ci> cam_RR_AD_CaMKIIp </ci>
              <ci> cam_RR_BC_0 </ci>
              <ci> cam_RR_BC_PP2BCa2 </ci>
              <ci> cam_RR_BC_CaMKII </ci>
              <ci> cam_RR_BC_CaMKIIp </ci>
              <ci> cam_RR_BD_0 </ci>
              <ci> cam_RR_BD_PP2BCa2 </ci>
              <ci> cam_RR_BD_CaMKII </ci>
              <ci> cam_RR_BD_CaMKIIp </ci>
              <ci> cam_RR_CD_0 </ci>
              <ci> cam_RR_CD_PP2BCa2 </ci>
              <ci> cam_RR_CD_CaMKII </ci>
              <ci> cam_RR_CD_CaMKIIp </ci>
              <ci> cam_RR_ABC_0 </ci>
              <ci> cam_RR_ABC_PP2BCa2 </ci>
              <ci> cam_RR_ABC_CaMKII </ci>
              <ci> cam_RR_ABC_CaMKIIp </ci>
              <ci> cam_RR_ABD_0 </ci>
              <ci> cam_RR_ABD_PP2BCa2 </ci>
              <ci> cam_RR_ABD_CaMKII </ci>
              <ci> cam_RR_ABD_CaMKIIp </ci>
              <ci> cam_RR_ACD_0 </ci>
              <ci> cam_RR_ACD_PP2BCa2 </ci>
              <ci> cam_RR_ACD_CaMKII </ci>
              <ci> cam_RR_ACD_CaMKIIp </ci>
              <ci> cam_RR_BCD_0 </ci>
              <ci> cam_RR_BCD_PP2BCa2 </ci>
              <ci> cam_RR_BCD_CaMKII </ci>
              <ci> cam_RR_BCD_CaMKIIp </ci>
              <ci> cam_RR_ABCD_0 </ci>
              <ci> cam_RR_ABCD_PP2BCa2 </ci>
              <ci> cam_RR_ABCD_CaMKII </ci>
              <ci> cam_RR_ABCD_CaMKIIp </ci>
            </apply>
            <ci> cam_tot </ci>
          </apply>
        </math>
      </assignmentRule>
      <assignmentRule variable="cam_CaMKII_bound_fraction">
        <math xmlns="http://www.w3.org/1998/Math/MathML">
          <apply>
            <divide/>
            <apply>
              <plus/>
              <ci> cam_RR_0_CaMKII </ci>
              <ci> cam_RR_A_CaMKII </ci>
              <ci> cam_RR_B_CaMKII </ci>
              <ci> cam_RR_C_CaMKII </ci>
              <ci> cam_RR_D_CaMKII </ci>
              <ci> cam_RR_AB_CaMKII </ci>
              <ci> cam_RR_AC_CaMKII </ci>
              <ci> cam_RR_AD_CaMKII </ci>
              <ci> cam_RR_BC_CaMKII </ci>
              <ci> cam_RR_BD_CaMKII </ci>
              <ci> cam_RR_CD_CaMKII </ci>
              <ci> cam_RR_ABC_CaMKII </ci>
              <ci> cam_RR_ABD_CaMKII </ci>
              <ci> cam_RR_ACD_CaMKII </ci>
              <ci> cam_RR_BCD_CaMKII </ci>
              <ci> cam_RR_ABCD_CaMKII </ci>
            </apply>
            <ci> cam_tot </ci>
          </apply>
        </math>
      </assignmentRule>
      <assignmentRule variable="TTbar_tot">
        <math xmlns="http://www.w3.org/1998/Math/MathML">
          <apply>
            <divide/>
            <apply>
              <plus/>
              <ci> cam_TT_0_0 </ci>
              <ci> cam_TT_0_Ng </ci>
              <ci> cam_TT_A_0 </ci>
              <ci> cam_TT_A_Ng </ci>
              <ci> cam_TT_B_0 </ci>
              <ci> cam_TT_B_Ng </ci>
              <ci> cam_TT_C_0 </ci>
              <ci> cam_TT_C_Ng </ci>
              <ci> cam_TT_D_0 </ci>
              <ci> cam_TT_D_Ng </ci>
              <ci> cam_TT_AB_0 </ci>
              <ci> cam_TT_AB_Ng </ci>
              <ci> cam_TT_AC_0 </ci>
              <ci> cam_TT_AC_Ng </ci>
              <ci> cam_TT_AD_0 </ci>
              <ci> cam_TT_AD_Ng </ci>
              <ci> cam_TT_BC_0 </ci>
              <ci> cam_TT_BC_Ng </ci>
              <ci> cam_TT_BD_0 </ci>
              <ci> cam_TT_BD_Ng </ci>
              <ci> cam_TT_CD_0 </ci>
              <ci> cam_TT_CD_Ng </ci>
              <ci> cam_TT_ABC_0 </ci>
              <ci> cam_TT_ABC_Ng </ci>
              <ci> cam_TT_ABD_0 </ci>
              <ci> cam_TT_ABD_Ng </ci>
              <ci> cam_TT_ACD_0 </ci>
              <ci> cam_TT_ACD_Ng </ci>
              <ci> cam_TT_BCD_0 </ci>
              <ci> cam_TT_BCD_Ng </ci>
              <ci> cam_TT_ABCD_0 </ci>
              <ci> cam_TT_ABCD_Ng </ci>
            </apply>
            <ci> cam_tot </ci>
          </apply>
        </math>
      </assignmentRule>
      <assignmentRule variable="TRbar_tot">
        <math xmlns="http://www.w3.org/1998/Math/MathML">
          <apply>
            <divide/>
            <apply>
              <plus/>
              <ci> cam_TR_0_0 </ci>
              <ci> cam_TR_A_0 </ci>
              <ci> cam_TR_B_0 </ci>
              <ci> cam_TR_C_0 </ci>
              <ci> cam_TR_D_0 </ci>
              <ci> cam_TR_AB_0 </ci>
              <ci> cam_TR_AC_0 </ci>
              <ci> cam_TR_AD_0 </ci>
              <ci> cam_TR_BC_0 </ci>
              <ci> cam_TR_BD_0 </ci>
              <ci> cam_TR_CD_0 </ci>
              <ci> cam_TR_ABC_0 </ci>
              <ci> cam_TR_ABD_0 </ci>
              <ci> cam_TR_ACD_0 </ci>
              <ci> cam_TR_BCD_0 </ci>
              <ci> cam_TR_ABCD_0 </ci>
            </apply>
            <ci> cam_tot </ci>
          </apply>
        </math>
      </assignmentRule>
      <assignmentRule variable="ybarC_tot">
        <math xmlns="http://www.w3.org/1998/Math/MathML">
          <apply>
            <divide/>
            <apply>
              <plus/>
              <apply>
                <times/>
                <cn> 1 </cn>
                <ci> cam_RR_C_0 </ci>
              </apply>
              <apply>
                <times/>
                <cn> 1 </cn>
                <ci> cam_RR_C_PP2BCa2 </ci>
              </apply>
              <apply>
                <times/>
                <cn> 1 </cn>
                <ci> cam_RR_C_CaMKII </ci>
              </apply>
              <apply>
                <times/>
                <cn> 1 </cn>
                <ci> cam_RR_C_CaMKIIp </ci>
              </apply>
              <apply>
                <times/>
                <cn> 1 </cn>
                <ci> cam_RR_D_0 </ci>
              </apply>
              <apply>
                <times/>
                <cn> 1 </cn>
                <ci> cam_RR_D_PP2BCa2 </ci>
              </apply>
              <apply>
                <times/>
                <cn> 1 </cn>
                <ci> cam_RR_D_CaMKII </ci>
              </apply>
              <apply>
                <times/>
                <cn> 1 </cn>
                <ci> cam_RR_D_CaMKIIp </ci>
              </apply>
              <apply>
                <times/>
                <cn> 1 </cn>
                <ci> cam_RR_AC_0 </ci>
              </apply>
              <apply>
                <times/>
                <cn> 1 </cn>
                <ci> cam_RR_AC_PP2BCa2 </ci>
              </apply>
              <apply>
                <times/>
                <cn> 1 </cn>
                <ci> cam_RR_AC_CaMKII </ci>
              </apply>
              <apply>
                <times/>
                <cn> 1 </cn>
                <ci> cam_RR_AC_CaMKIIp </ci>
              </apply>
              <apply>
                <times/>
                <cn> 1 </cn>
                <ci> cam_RR_AD_0 </ci>
              </apply>
              <apply>
                <times/>
                <cn> 1 </cn>
                <ci> cam_RR_AD_PP2BCa2 </ci>
              </apply>
              <apply>
                <times/>
                <cn> 1 </cn>
                <ci> cam_RR_AD_CaMKII </ci>
              </apply>
              <apply>
                <times/>
                <cn> 1 </cn>
                <ci> cam_RR_AD_CaMKIIp </ci>
              </apply>
              <apply>
                <times/>
                <cn> 1 </cn>
                <ci> cam_RR_BC_0 </ci>
              </apply>
              <apply>
                <times/>
                <cn> 1 </cn>
                <ci> cam_RR_BC_PP2BCa2 </ci>
              </apply>
              <apply>
                <times/>
                <cn> 1 </cn>
                <ci> cam_RR_BC_CaMKII </ci>
              </apply>
              <apply>
                <times/>
                <cn> 1 </cn>
                <ci> cam_RR_BC_CaMKIIp </ci>
              </apply>
              <apply>
                <times/>
                <cn> 1 </cn>
                <ci> cam_RR_BD_0 </ci>
              </apply>
              <apply>
                <times/>
                <cn> 1 </cn>
                <ci> cam_RR_BD_PP2BCa2 </ci>
              </apply>
              <apply>
                <times/>
                <cn> 1 </cn>
                <ci> cam_RR_BD_CaMKII </ci>
              </apply>
              <apply>
                <times/>
                <cn> 1 </cn>
                <ci> cam_RR_BD_CaMKIIp </ci>
              </apply>
              <apply>
                <times/>
                <cn> 2 </cn>
                <ci> cam_RR_CD_0 </ci>
              </apply>
              <apply>
                <times/>
                <cn> 2 </cn>
                <ci> cam_RR_CD_PP2BCa2 </ci>
              </apply>
              <apply>
                <times/>
                <cn> 2 </cn>
                <ci> cam_RR_CD_CaMKII </ci>
              </apply>
              <apply>
                <times/>
                <cn> 2 </cn>
                <ci> cam_RR_CD_CaMKIIp </ci>
              </apply>
              <apply>
                <times/>
                <cn> 1 </cn>
                <ci> cam_RR_ABC_0 </ci>
              </apply>
              <apply>
                <times/>
                <cn> 1 </cn>
                <ci> cam_RR_ABC_PP2BCa2 </ci>
              </apply>
              <apply>
                <times/>
                <cn> 1 </cn>
                <ci> cam_RR_ABC_CaMKII </ci>
              </apply>
              <apply>
                <times/>
                <cn> 1 </cn>
                <ci> cam_RR_ABC_CaMKIIp </ci>
              </apply>
              <apply>
                <times/>
                <cn> 1 </cn>
                <ci> cam_RR_ABD_0 </ci>
              </apply>
              <apply>
                <times/>
                <cn> 1 </cn>
                <ci> cam_RR_ABD_PP2BCa2 </ci>
              </apply>
              <apply>
                <times/>
                <cn> 1 </cn>
                <ci> cam_RR_ABD_CaMKII </ci>
              </apply>
              <apply>
                <times/>
                <cn> 1 </cn>
                <ci> cam_RR_ABD_CaMKIIp </ci>
              </apply>
              <apply>
                <times/>
                <cn> 2 </cn>
                <ci> cam_RR_ACD_0 </ci>
              </apply>
              <apply>
                <times/>
                <cn> 2 </cn>
                <ci> cam_RR_ACD_PP2BCa2 </ci>
              </apply>
              <apply>
                <times/>
                <cn> 2 </cn>
                <ci> cam_RR_ACD_CaMKII </ci>
              </apply>
              <apply>
                <times/>
                <cn> 2 </cn>
                <ci> cam_RR_ACD_CaMKIIp </ci>
              </apply>
              <apply>
                <times/>
                <cn> 2 </cn>
                <ci> cam_RR_BCD_0 </ci>
              </apply>
              <apply>
                <times/>
                <cn> 2 </cn>
                <ci> cam_RR_BCD_PP2BCa2 </ci>
              </apply>
              <apply>
                <times/>
                <cn> 2 </cn>
                <ci> cam_RR_BCD_CaMKII </ci>
              </apply>
              <apply>
                <times/>
                <cn> 2 </cn>
                <ci> cam_RR_BCD_CaMKIIp </ci>
              </apply>
              <apply>
                <times/>
                <cn> 2 </cn>
                <ci> cam_RR_ABCD_0 </ci>
              </apply>
              <apply>
                <times/>
                <cn> 2 </cn>
                <ci> cam_RR_ABCD_PP2BCa2 </ci>
              </apply>
              <apply>
                <times/>
                <cn> 2 </cn>
                <ci> cam_RR_ABCD_CaMKII </ci>
              </apply>
              <apply>
                <times/>
                <cn> 2 </cn>
                <ci> cam_RR_ABCD_CaMKIIp </ci>
              </apply>
              <apply>
                <times/>
                <cn> 1 </cn>
                <ci> cam_RT_C_0 </ci>
              </apply>
              <apply>
                <times/>
                <cn> 1 </cn>
                <ci> cam_RT_C_Ng </ci>
              </apply>
              <apply>
                <times/>
                <cn> 1 </cn>
                <ci> cam_RT_D_0 </ci>
              </apply>
              <apply>
                <times/>
                <cn> 1 </cn>
                <ci> cam_RT_D_Ng </ci>
              </apply>
              <apply>
                <times/>
                <cn> 1 </cn>
                <ci> cam_RT_AC_0 </ci>
              </apply>
              <apply>
                <times/>
                <cn> 1 </cn>
                <ci> cam_RT_AC_Ng </ci>
              </apply>
              <apply>
                <times/>
                <cn> 1 </cn>
                <ci> cam_RT_AD_0 </ci>
              </apply>
              <apply>
                <times/>
                <cn> 1 </cn>
                <ci> cam_RT_AD_Ng </ci>
              </apply>
              <apply>
                <times/>
                <cn> 1 </cn>
                <ci> cam_RT_BC_0 </ci>
              </apply>
              <apply>
                <times/>
                <cn> 1 </cn>
                <ci> cam_RT_BC_Ng </ci>
              </apply>
              <apply>
                <times/>
                <cn> 1 </cn>
                <ci> cam_RT_BD_0 </ci>
              </apply>
              <apply>
                <times/>
                <cn> 1 </cn>
                <ci> cam_RT_BD_Ng </ci>
              </apply>
              <apply>
                <times/>
                <cn> 2 </cn>
                <ci> cam_RT_CD_0 </ci>
              </apply>
              <apply>
                <times/>
                <cn> 2 </cn>
                <ci> cam_RT_CD_Ng </ci>
              </apply>
              <apply>
                <times/>
                <cn> 1 </cn>
                <ci> cam_RT_ABC_0 </ci>
              </apply>
              <apply>
                <times/>
                <cn> 1 </cn>
                <ci> cam_RT_ABC_Ng </ci>
              </apply>
              <apply>
                <times/>
                <cn> 1 </cn>
                <ci> cam_RT_ABD_0 </ci>
              </apply>
              <apply>
                <times/>
                <cn> 1 </cn>
                <ci> cam_RT_ABD_Ng </ci>
              </apply>
              <apply>
                <times/>
                <cn> 2 </cn>
                <ci> cam_RT_ACD_0 </ci>
              </apply>
              <apply>
                <times/>
                <cn> 2 </cn>
                <ci> cam_RT_ACD_Ng </ci>
              </apply>
              <apply>
                <times/>
                <cn> 2 </cn>
                <ci> cam_RT_BCD_0 </ci>
              </apply>
              <apply>
                <times/>
                <cn> 2 </cn>
                <ci> cam_RT_BCD_Ng </ci>
              </apply>
              <apply>
                <times/>
                <cn> 2 </cn>
                <ci> cam_RT_ABCD_0 </ci>
              </apply>
              <apply>
                <times/>
                <cn> 2 </cn>
                <ci> cam_RT_ABCD_Ng </ci>
              </apply>
              <apply>
                <times/>
                <cn> 1 </cn>
                <ci> cam_TR_C_0 </ci>
              </apply>
              <apply>
                <times/>
                <cn> 1 </cn>
                <ci> cam_TR_D_0 </ci>
              </apply>
              <apply>
                <times/>
                <cn> 1 </cn>
                <ci> cam_TR_AC_0 </ci>
              </apply>
              <apply>
                <times/>
                <cn> 1 </cn>
                <ci> cam_TR_AD_0 </ci>
              </apply>
              <apply>
                <times/>
                <cn> 1 </cn>
                <ci> cam_TR_BC_0 </ci>
              </apply>
              <apply>
                <times/>
                <cn> 1 </cn>
                <ci> cam_TR_BD_0 </ci>
              </apply>
              <apply>
                <times/>
                <cn> 2 </cn>
                <ci> cam_TR_CD_0 </ci>
              </apply>
              <apply>
                <times/>
                <cn> 1 </cn>
                <ci> cam_TR_ABC_0 </ci>
              </apply>
              <apply>
                <times/>
                <cn> 1 </cn>
                <ci> cam_TR_ABD_0 </ci>
              </apply>
              <apply>
                <times/>
                <cn> 2 </cn>
                <ci> cam_TR_ACD_0 </ci>
              </apply>
              <apply>
                <times/>
                <cn> 2 </cn>
                <ci> cam_TR_BCD_0 </ci>
              </apply>
              <apply>
                <times/>
                <cn> 2 </cn>
                <ci> cam_TR_ABCD_0 </ci>
              </apply>
              <apply>
                <times/>
                <cn> 1 </cn>
                <ci> cam_TT_C_0 </ci>
              </apply>
              <apply>
                <times/>
                <cn> 1 </cn>
                <ci> cam_TT_C_Ng </ci>
              </apply>
              <apply>
                <times/>
                <cn> 1 </cn>
                <ci> cam_TT_D_0 </ci>
              </apply>
              <apply>
                <times/>
                <cn> 1 </cn>
                <ci> cam_TT_D_Ng </ci>
              </apply>
              <apply>
                <times/>
                <cn> 1 </cn>
                <ci> cam_TT_AC_0 </ci>
              </apply>
              <apply>
                <times/>
                <cn> 1 </cn>
                <ci> cam_TT_AC_Ng </ci>
              </apply>
              <apply>
                <times/>
                <cn> 1 </cn>
                <ci> cam_TT_AD_0 </ci>
              </apply>
              <apply>
                <times/>
                <cn> 1 </cn>
                <ci> cam_TT_AD_Ng </ci>
              </apply>
              <apply>
                <times/>
                <cn> 1 </cn>
                <ci> cam_TT_BC_0 </ci>
              </apply>
              <apply>
                <times/>
                <cn> 1 </cn>
                <ci> cam_TT_BC_Ng </ci>
              </apply>
              <apply>
                <times/>
                <cn> 1 </cn>
                <ci> cam_TT_BD_0 </ci>
              </apply>
              <apply>
                <times/>
                <cn> 1 </cn>
                <ci> cam_TT_BD_Ng </ci>
              </apply>
              <apply>
                <times/>
                <cn> 2 </cn>
                <ci> cam_TT_CD_0 </ci>
              </apply>
              <apply>
                <times/>
                <cn> 2 </cn>
                <ci> cam_TT_CD_Ng </ci>
              </apply>
              <apply>
                <times/>
                <cn> 1 </cn>
                <ci> cam_TT_ABC_0 </ci>
              </apply>
              <apply>
                <times/>
                <cn> 1 </cn>
                <ci> cam_TT_ABC_Ng </ci>
              </apply>
              <apply>
                <times/>
                <cn> 1 </cn>
                <ci> cam_TT_ABD_0 </ci>
              </apply>
              <apply>
                <times/>
                <cn> 1 </cn>
                <ci> cam_TT_ABD_Ng </ci>
              </apply>
              <apply>
                <times/>
                <cn> 2 </cn>
                <ci> cam_TT_ACD_0 </ci>
              </apply>
              <apply>
                <times/>
                <cn> 2 </cn>
                <ci> cam_TT_ACD_Ng </ci>
              </apply>
              <apply>
                <times/>
                <cn> 2 </cn>
                <ci> cam_TT_BCD_0 </ci>
              </apply>
              <apply>
                <times/>
                <cn> 2 </cn>
                <ci> cam_TT_BCD_Ng </ci>
              </apply>
              <apply>
                <times/>
                <cn> 2 </cn>
                <ci> cam_TT_ABCD_0 </ci>
              </apply>
              <apply>
                <times/>
                <cn> 2 </cn>
                <ci> cam_TT_ABCD_Ng </ci>
              </apply>
            </apply>
            <apply>
              <times/>
              <cn> 2 </cn>
              <ci> cam_tot </ci>
            </apply>
          </apply>
        </math>
      </assignmentRule>
      <assignmentRule variable="ybarN_tot">
        <math xmlns="http://www.w3.org/1998/Math/MathML">
          <apply>
            <divide/>
            <apply>
              <plus/>
              <apply>
                <times/>
                <cn> 1 </cn>
                <ci> cam_RR_A_0 </ci>
              </apply>
              <apply>
                <times/>
                <cn> 1 </cn>
                <ci> cam_RR_A_PP2BCa2 </ci>
              </apply>
              <apply>
                <times/>
                <cn> 1 </cn>
                <ci> cam_RR_A_CaMKII </ci>
              </apply>
              <apply>
                <times/>
                <cn> 1 </cn>
                <ci> cam_RR_A_CaMKIIp </ci>
              </apply>
              <apply>
                <times/>
                <cn> 1 </cn>
                <ci> cam_RR_B_0 </ci>
              </apply>
              <apply>
                <times/>
                <cn> 1 </cn>
                <ci> cam_RR_B_PP2BCa2 </ci>
              </apply>
              <apply>
                <times/>
                <cn> 1 </cn>
                <ci> cam_RR_B_CaMKII </ci>
              </apply>
              <apply>
                <times/>
                <cn> 1 </cn>
                <ci> cam_RR_B_CaMKIIp </ci>
              </apply>
              <apply>
                <times/>
                <cn> 2 </cn>
                <ci> cam_RR_AB_0 </ci>
              </apply>
              <apply>
                <times/>
                <cn> 2 </cn>
                <ci> cam_RR_AB_PP2BCa2 </ci>
              </apply>
              <apply>
                <times/>
                <cn> 2 </cn>
                <ci> cam_RR_AB_CaMKII </ci>
              </apply>
              <apply>
                <times/>
                <cn> 2 </cn>
                <ci> cam_RR_AB_CaMKIIp </ci>
              </apply>
              <apply>
                <times/>
                <cn> 1 </cn>
                <ci> cam_RR_AC_0 </ci>
              </apply>
              <apply>
                <times/>
                <cn> 1 </cn>
                <ci> cam_RR_AC_PP2BCa2 </ci>
              </apply>
              <apply>
                <times/>
                <cn> 1 </cn>
                <ci> cam_RR_AC_CaMKII </ci>
              </apply>
              <apply>
                <times/>
                <cn> 1 </cn>
                <ci> cam_RR_AC_CaMKIIp </ci>
              </apply>
              <apply>
                <times/>
                <cn> 1 </cn>
                <ci> cam_RR_AD_0 </ci>
              </apply>
              <apply>
                <times/>
                <cn> 1 </cn>
                <ci> cam_RR_AD_PP2BCa2 </ci>
              </apply>
              <apply>
                <times/>
                <cn> 1 </cn>
                <ci> cam_RR_AD_CaMKII </ci>
              </apply>
              <apply>
                <times/>
                <cn> 1 </cn>
                <ci> cam_RR_AD_CaMKIIp </ci>
              </apply>
              <apply>
                <times/>
                <cn> 1 </cn>
                <ci> cam_RR_BC_0 </ci>
              </apply>
              <apply>
                <times/>
                <cn> 1 </cn>
                <ci> cam_RR_BC_PP2BCa2 </ci>
              </apply>
              <apply>
                <times/>
                <cn> 1 </cn>
                <ci> cam_RR_BC_CaMKII </ci>
              </apply>
              <apply>
                <times/>
                <cn> 1 </cn>
                <ci> cam_RR_BC_CaMKIIp </ci>
              </apply>
              <apply>
                <times/>
                <cn> 1 </cn>
                <ci> cam_RR_BD_0 </ci>
              </apply>
              <apply>
                <times/>
                <cn> 1 </cn>
                <ci> cam_RR_BD_PP2BCa2 </ci>
              </apply>
              <apply>
                <times/>
                <cn> 1 </cn>
                <ci> cam_RR_BD_CaMKII </ci>
              </apply>
              <apply>
                <times/>
                <cn> 1 </cn>
                <ci> cam_RR_BD_CaMKIIp </ci>
              </apply>
              <apply>
                <times/>
                <cn> 2 </cn>
                <ci> cam_RR_ABC_0 </ci>
              </apply>
              <apply>
                <times/>
                <cn> 2 </cn>
                <ci> cam_RR_ABC_PP2BCa2 </ci>
              </apply>
              <apply>
                <times/>
                <cn> 2 </cn>
                <ci> cam_RR_ABC_CaMKII </ci>
              </apply>
              <apply>
                <times/>
                <cn> 2 </cn>
                <ci> cam_RR_ABC_CaMKIIp </ci>
              </apply>
              <apply>
                <times/>
                <cn> 2 </cn>
                <ci> cam_RR_ABD_0 </ci>
              </apply>
              <apply>
                <times/>
                <cn> 2 </cn>
                <ci> cam_RR_ABD_PP2BCa2 </ci>
              </apply>
              <apply>
                <times/>
                <cn> 2 </cn>
                <ci> cam_RR_ABD_CaMKII </ci>
              </apply>
              <apply>
                <times/>
                <cn> 2 </cn>
                <ci> cam_RR_ABD_CaMKIIp </ci>
              </apply>
              <apply>
                <times/>
                <cn> 1 </cn>
                <ci> cam_RR_ACD_0 </ci>
              </apply>
              <apply>
                <times/>
                <cn> 1 </cn>
                <ci> cam_RR_ACD_PP2BCa2 </ci>
              </apply>
              <apply>
                <times/>
                <cn> 1 </cn>
                <ci> cam_RR_ACD_CaMKII </ci>
              </apply>
              <apply>
                <times/>
                <cn> 1 </cn>
                <ci> cam_RR_ACD_CaMKIIp </ci>
              </apply>
              <apply>
                <times/>
                <cn> 1 </cn>
                <ci> cam_RR_BCD_0 </ci>
              </apply>
              <apply>
                <times/>
                <cn> 1 </cn>
                <ci> cam_RR_BCD_PP2BCa2 </ci>
              </apply>
              <apply>
                <times/>
                <cn> 1 </cn>
                <ci> cam_RR_BCD_CaMKII </ci>
              </apply>
              <apply>
                <times/>
                <cn> 1 </cn>
                <ci> cam_RR_BCD_CaMKIIp </ci>
              </apply>
              <apply>
                <times/>
                <cn> 2 </cn>
                <ci> cam_RR_ABCD_0 </ci>
              </apply>
              <apply>
                <times/>
                <cn> 2 </cn>
                <ci> cam_RR_ABCD_PP2BCa2 </ci>
              </apply>
              <apply>
                <times/>
                <cn> 2 </cn>
                <ci> cam_RR_ABCD_CaMKII </ci>
              </apply>
              <apply>
                <times/>
                <cn> 2 </cn>
                <ci> cam_RR_ABCD_CaMKIIp </ci>
              </apply>
              <apply>
                <times/>
                <cn> 1 </cn>
                <ci> cam_RT_A_0 </ci>
              </apply>
              <apply>
                <times/>
                <cn> 1 </cn>
                <ci> cam_RT_A_Ng </ci>
              </apply>
              <apply>
                <times/>
                <cn> 1 </cn>
                <ci> cam_RT_B_0 </ci>
              </apply>
              <apply>
                <times/>
                <cn> 1 </cn>
                <ci> cam_RT_B_Ng </ci>
              </apply>
              <apply>
                <times/>
                <cn> 2 </cn>
                <ci> cam_RT_AB_0 </ci>
              </apply>
              <apply>
                <times/>
                <cn> 2 </cn>
                <ci> cam_RT_AB_Ng </ci>
              </apply>
              <apply>
                <times/>
                <cn> 1 </cn>
                <ci> cam_RT_AC_0 </ci>
              </apply>
              <apply>
                <times/>
                <cn> 1 </cn>
                <ci> cam_RT_AC_Ng </ci>
              </apply>
              <apply>
                <times/>
                <cn> 1 </cn>
                <ci> cam_RT_AD_0 </ci>
              </apply>
              <apply>
                <times/>
                <cn> 1 </cn>
                <ci> cam_RT_AD_Ng </ci>
              </apply>
              <apply>
                <times/>
                <cn> 1 </cn>
                <ci> cam_RT_BC_0 </ci>
              </apply>
              <apply>
                <times/>
                <cn> 1 </cn>
                <ci> cam_RT_BC_Ng </ci>
              </apply>
              <apply>
                <times/>
                <cn> 1 </cn>
                <ci> cam_RT_BD_0 </ci>
              </apply>
              <apply>
                <times/>
                <cn> 1 </cn>
                <ci> cam_RT_BD_Ng </ci>
              </apply>
              <apply>
                <times/>
                <cn> 2 </cn>
                <ci> cam_RT_ABC_0 </ci>
              </apply>
              <apply>
                <times/>
                <cn> 2 </cn>
                <ci> cam_RT_ABC_Ng </ci>
              </apply>
              <apply>
                <times/>
                <cn> 2 </cn>
                <ci> cam_RT_ABD_0 </ci>
              </apply>
              <apply>
                <times/>
                <cn> 2 </cn>
                <ci> cam_RT_ABD_Ng </ci>
              </apply>
              <apply>
                <times/>
                <cn> 1 </cn>
                <ci> cam_RT_ACD_0 </ci>
              </apply>
              <apply>
                <times/>
                <cn> 1 </cn>
                <ci> cam_RT_ACD_Ng </ci>
              </apply>
              <apply>
                <times/>
                <cn> 1 </cn>
                <ci> cam_RT_BCD_0 </ci>
              </apply>
              <apply>
                <times/>
                <cn> 1 </cn>
                <ci> cam_RT_BCD_Ng </ci>
              </apply>
              <apply>
                <times/>
                <cn> 2 </cn>
                <ci> cam_RT_ABCD_0 </ci>
              </apply>
              <apply>
                <times/>
                <cn> 2 </cn>
                <ci> cam_RT_ABCD_Ng </ci>
              </apply>
              <apply>
                <times/>
                <cn> 1 </cn>
                <ci> cam_TR_A_0 </ci>
              </apply>
              <apply>
                <times/>
                <cn> 1 </cn>
                <ci> cam_TR_B_0 </ci>
              </apply>
              <apply>
                <times/>
                <cn> 2 </cn>
                <ci> cam_TR_AB_0 </ci>
              </apply>
              <apply>
                <times/>
                <cn> 1 </cn>
                <ci> cam_TR_AC_0 </ci>
              </apply>
              <apply>
                <times/>
                <cn> 1 </cn>
                <ci> cam_TR_AD_0 </ci>
              </apply>
              <apply>
                <times/>
                <cn> 1 </cn>
                <ci> cam_TR_BC_0 </ci>
              </apply>
              <apply>
                <times/>
                <cn> 1 </cn>
                <ci> cam_TR_BD_0 </ci>
              </apply>
              <apply>
                <times/>
                <cn> 2 </cn>
                <ci> cam_TR_ABC_0 </ci>
              </apply>
              <apply>
                <times/>
                <cn> 2 </cn>
                <ci> cam_TR_ABD_0 </ci>
              </apply>
              <apply>
                <times/>
                <cn> 1 </cn>
                <ci> cam_TR_ACD_0 </ci>
              </apply>
              <apply>
                <times/>
                <cn> 1 </cn>
                <ci> cam_TR_BCD_0 </ci>
              </apply>
              <apply>
                <times/>
                <cn> 2 </cn>
                <ci> cam_TR_ABCD_0 </ci>
              </apply>
              <apply>
                <times/>
                <cn> 1 </cn>
                <ci> cam_TT_A_0 </ci>
              </apply>
              <apply>
                <times/>
                <cn> 1 </cn>
                <ci> cam_TT_A_Ng </ci>
              </apply>
              <apply>
                <times/>
                <cn> 1 </cn>
                <ci> cam_TT_B_0 </ci>
              </apply>
              <apply>
                <times/>
                <cn> 1 </cn>
                <ci> cam_TT_B_Ng </ci>
              </apply>
              <apply>
                <times/>
                <cn> 2 </cn>
                <ci> cam_TT_AB_0 </ci>
              </apply>
              <apply>
                <times/>
                <cn> 2 </cn>
                <ci> cam_TT_AB_Ng </ci>
              </apply>
              <apply>
                <times/>
                <cn> 1 </cn>
                <ci> cam_TT_AC_0 </ci>
              </apply>
              <apply>
                <times/>
                <cn> 1 </cn>
                <ci> cam_TT_AC_Ng </ci>
              </apply>
              <apply>
                <times/>
                <cn> 1 </cn>
                <ci> cam_TT_AD_0 </ci>
              </apply>
              <apply>
                <times/>
                <cn> 1 </cn>
                <ci> cam_TT_AD_Ng </ci>
              </apply>
              <apply>
                <times/>
                <cn> 1 </cn>
                <ci> cam_TT_BC_0 </ci>
              </apply>
              <apply>
                <times/>
                <cn> 1 </cn>
                <ci> cam_TT_BC_Ng </ci>
              </apply>
              <apply>
                <times/>
                <cn> 1 </cn>
                <ci> cam_TT_BD_0 </ci>
              </apply>
              <apply>
                <times/>
                <cn> 1 </cn>
                <ci> cam_TT_BD_Ng </ci>
              </apply>
              <apply>
                <times/>
                <cn> 2 </cn>
                <ci> cam_TT_ABC_0 </ci>
              </apply>
              <apply>
                <times/>
                <cn> 2 </cn>
                <ci> cam_TT_ABC_Ng </ci>
              </apply>
              <apply>
                <times/>
                <cn> 2 </cn>
                <ci> cam_TT_ABD_0 </ci>
              </apply>
              <apply>
                <times/>
                <cn> 2 </cn>
                <ci> cam_TT_ABD_Ng </ci>
              </apply>
              <apply>
                <times/>
                <cn> 1 </cn>
                <ci> cam_TT_ACD_0 </ci>
              </apply>
              <apply>
                <times/>
                <cn> 1 </cn>
                <ci> cam_TT_ACD_Ng </ci>
              </apply>
              <apply>
                <times/>
                <cn> 1 </cn>
                <ci> cam_TT_BCD_0 </ci>
              </apply>
              <apply>
                <times/>
                <cn> 1 </cn>
                <ci> cam_TT_BCD_Ng </ci>
              </apply>
              <apply>
                <times/>
                <cn> 2 </cn>
                <ci> cam_TT_ABCD_0 </ci>
              </apply>
              <apply>
                <times/>
                <cn> 2 </cn>
                <ci> cam_TT_ABCD_Ng </ci>
              </apply>
            </apply>
            <apply>
              <times/>
              <cn> 2 </cn>
              <ci> cam_tot </ci>
            </apply>
          </apply>
        </math>
      </assignmentRule>
      <assignmentRule variable="RTbar_tot">
        <math xmlns="http://www.w3.org/1998/Math/MathML">
          <apply>
            <divide/>
            <apply>
              <plus/>
              <ci> cam_RT_0_0 </ci>
              <ci> cam_RT_0_Ng </ci>
              <ci> cam_RT_A_0 </ci>
              <ci> cam_RT_A_Ng </ci>
              <ci> cam_RT_B_0 </ci>
              <ci> cam_RT_B_Ng </ci>
              <ci> cam_RT_C_0 </ci>
              <ci> cam_RT_C_Ng </ci>
              <ci> cam_RT_D_0 </ci>
              <ci> cam_RT_D_Ng </ci>
              <ci> cam_RT_AB_0 </ci>
              <ci> cam_RT_AB_Ng </ci>
              <ci> cam_RT_AC_0 </ci>
              <ci> cam_RT_AC_Ng </ci>
              <ci> cam_RT_AD_0 </ci>
              <ci> cam_RT_AD_Ng </ci>
              <ci> cam_RT_BC_0 </ci>
              <ci> cam_RT_BC_Ng </ci>
              <ci> cam_RT_BD_0 </ci>
              <ci> cam_RT_BD_Ng </ci>
              <ci> cam_RT_CD_0 </ci>
              <ci> cam_RT_CD_Ng </ci>
              <ci> cam_RT_ABC_0 </ci>
              <ci> cam_RT_ABC_Ng </ci>
              <ci> cam_RT_ABD_0 </ci>
              <ci> cam_RT_ABD_Ng </ci>
              <ci> cam_RT_ACD_0 </ci>
              <ci> cam_RT_ACD_Ng </ci>
              <ci> cam_RT_BCD_0 </ci>
              <ci> cam_RT_BCD_Ng </ci>
              <ci> cam_RT_ABCD_0 </ci>
              <ci> cam_RT_ABCD_Ng </ci>
            </apply>
            <ci> cam_tot </ci>
          </apply>
        </math>
      </assignmentRule>
      <assignmentRule variable="ybar_tot">
        <math xmlns="http://www.w3.org/1998/Math/MathML">
          <apply>
            <divide/>
            <apply>
              <plus/>
              <apply>
                <times/>
                <cn> 1 </cn>
                <ci> cam_RR_A_0 </ci>
              </apply>
              <apply>
                <times/>
                <cn> 1 </cn>
                <ci> cam_RR_A_PP2BCa2 </ci>
              </apply>
              <apply>
                <times/>
                <cn> 1 </cn>
                <ci> cam_RR_A_CaMKII </ci>
              </apply>
              <apply>
                <times/>
                <cn> 1 </cn>
                <ci> cam_RR_A_CaMKIIp </ci>
              </apply>
              <apply>
                <times/>
                <cn> 1 </cn>
                <ci> cam_RR_B_0 </ci>
              </apply>
              <apply>
                <times/>
                <cn> 1 </cn>
                <ci> cam_RR_B_PP2BCa2 </ci>
              </apply>
              <apply>
                <times/>
                <cn> 1 </cn>
                <ci> cam_RR_B_CaMKII </ci>
              </apply>
              <apply>
                <times/>
                <cn> 1 </cn>
                <ci> cam_RR_B_CaMKIIp </ci>
              </apply>
              <apply>
                <times/>
                <cn> 1 </cn>
                <ci> cam_RR_C_0 </ci>
              </apply>
              <apply>
                <times/>
                <cn> 1 </cn>
                <ci> cam_RR_C_PP2BCa2 </ci>
              </apply>
              <apply>
                <times/>
                <cn> 1 </cn>
                <ci> cam_RR_C_CaMKII </ci>
              </apply>
              <apply>
                <times/>
                <cn> 1 </cn>
                <ci> cam_RR_C_CaMKIIp </ci>
              </apply>
              <apply>
                <times/>
                <cn> 1 </cn>
                <ci> cam_RR_D_0 </ci>
              </apply>
              <apply>
                <times/>
                <cn> 1 </cn>
                <ci> cam_RR_D_PP2BCa2 </ci>
              </apply>
              <apply>
                <times/>
                <cn> 1 </cn>
                <ci> cam_RR_D_CaMKII </ci>
              </apply>
              <apply>
                <times/>
                <cn> 1 </cn>
                <ci> cam_RR_D_CaMKIIp </ci>
              </apply>
              <apply>
                <times/>
                <cn> 2 </cn>
                <ci> cam_RR_AB_0 </ci>
              </apply>
              <apply>
                <times/>
                <cn> 2 </cn>
                <ci> cam_RR_AB_PP2BCa2 </ci>
              </apply>
              <apply>
                <times/>
                <cn> 2 </cn>
                <ci> cam_RR_AB_CaMKII </ci>
              </apply>
              <apply>
                <times/>
                <cn> 2 </cn>
                <ci> cam_RR_AB_CaMKIIp </ci>
              </apply>
              <apply>
                <times/>
                <cn> 2 </cn>
                <ci> cam_RR_AC_0 </ci>
              </apply>
              <apply>
                <times/>
                <cn> 2 </cn>
                <ci> cam_RR_AC_PP2BCa2 </ci>
              </apply>
              <apply>
                <times/>
                <cn> 2 </cn>
                <ci> cam_RR_AC_CaMKII </ci>
              </apply>
              <apply>
                <times/>
                <cn> 2 </cn>
                <ci> cam_RR_AC_CaMKIIp </ci>
              </apply>
              <apply>
                <times/>
                <cn> 2 </cn>
                <ci> cam_RR_AD_0 </ci>
              </apply>
              <apply>
                <times/>
                <cn> 2 </cn>
                <ci> cam_RR_AD_PP2BCa2 </ci>
              </apply>
              <apply>
                <times/>
                <cn> 2 </cn>
                <ci> cam_RR_AD_CaMKII </ci>
              </apply>
              <apply>
                <times/>
                <cn> 2 </cn>
                <ci> cam_RR_AD_CaMKIIp </ci>
              </apply>
              <apply>
                <times/>
                <cn> 2 </cn>
                <ci> cam_RR_BC_0 </ci>
              </apply>
              <apply>
                <times/>
                <cn> 2 </cn>
                <ci> cam_RR_BC_PP2BCa2 </ci>
              </apply>
              <apply>
                <times/>
                <cn> 2 </cn>
                <ci> cam_RR_BC_CaMKII </ci>
              </apply>
              <apply>
                <times/>
                <cn> 2 </cn>
                <ci> cam_RR_BC_CaMKIIp </ci>
              </apply>
              <apply>
                <times/>
                <cn> 2 </cn>
                <ci> cam_RR_BD_0 </ci>
              </apply>
              <apply>
                <times/>
                <cn> 2 </cn>
                <ci> cam_RR_BD_PP2BCa2 </ci>
              </apply>
              <apply>
                <times/>
                <cn> 2 </cn>
                <ci> cam_RR_BD_CaMKII </ci>
              </apply>
              <apply>
                <times/>
                <cn> 2 </cn>
                <ci> cam_RR_BD_CaMKIIp </ci>
              </apply>
              <apply>
                <times/>
                <cn> 2 </cn>
                <ci> cam_RR_CD_0 </ci>
              </apply>
              <apply>
                <times/>
                <cn> 2 </cn>
                <ci> cam_RR_CD_PP2BCa2 </ci>
              </apply>
              <apply>
                <times/>
                <cn> 2 </cn>
                <ci> cam_RR_CD_CaMKII </ci>
              </apply>
              <apply>
                <times/>
                <cn> 2 </cn>
                <ci> cam_RR_CD_CaMKIIp </ci>
              </apply>
              <apply>
                <times/>
                <cn> 3 </cn>
                <ci> cam_RR_ABC_0 </ci>
              </apply>
              <apply>
                <times/>
                <cn> 3 </cn>
                <ci> cam_RR_ABC_PP2BCa2 </ci>
              </apply>
              <apply>
                <times/>
                <cn> 3 </cn>
                <ci> cam_RR_ABC_CaMKII </ci>
              </apply>
              <apply>
                <times/>
                <cn> 3 </cn>
                <ci> cam_RR_ABC_CaMKIIp </ci>
              </apply>
              <apply>
                <times/>
                <cn> 3 </cn>
                <ci> cam_RR_ABD_0 </ci>
              </apply>
              <apply>
                <times/>
                <cn> 3 </cn>
                <ci> cam_RR_ABD_PP2BCa2 </ci>
              </apply>
              <apply>
                <times/>
                <cn> 3 </cn>
                <ci> cam_RR_ABD_CaMKII </ci>
              </apply>
              <apply>
                <times/>
                <cn> 3 </cn>
                <ci> cam_RR_ABD_CaMKIIp </ci>
              </apply>
              <apply>
                <times/>
                <cn> 3 </cn>
                <ci> cam_RR_ACD_0 </ci>
              </apply>
              <apply>
                <times/>
                <cn> 3 </cn>
                <ci> cam_RR_ACD_PP2BCa2 </ci>
              </apply>
              <apply>
                <times/>
                <cn> 3 </cn>
                <ci> cam_RR_ACD_CaMKII </ci>
              </apply>
              <apply>
                <times/>
                <cn> 3 </cn>
                <ci> cam_RR_ACD_CaMKIIp </ci>
              </apply>
              <apply>
                <times/>
                <cn> 3 </cn>
                <ci> cam_RR_BCD_0 </ci>
              </apply>
              <apply>
                <times/>
                <cn> 3 </cn>
                <ci> cam_RR_BCD_PP2BCa2 </ci>
              </apply>
              <apply>
                <times/>
                <cn> 3 </cn>
                <ci> cam_RR_BCD_CaMKII </ci>
              </apply>
              <apply>
                <times/>
                <cn> 3 </cn>
                <ci> cam_RR_BCD_CaMKIIp </ci>
              </apply>
              <apply>
                <times/>
                <cn> 4 </cn>
                <ci> cam_RR_ABCD_0 </ci>
              </apply>
              <apply>
                <times/>
                <cn> 4 </cn>
                <ci> cam_RR_ABCD_PP2BCa2 </ci>
              </apply>
              <apply>
                <times/>
                <cn> 4 </cn>
                <ci> cam_RR_ABCD_CaMKII </ci>
              </apply>
              <apply>
                <times/>
                <cn> 4 </cn>
                <ci> cam_RR_ABCD_CaMKIIp </ci>
              </apply>
              <apply>
                <times/>
                <cn> 1 </cn>
                <ci> cam_RT_A_0 </ci>
              </apply>
              <apply>
                <times/>
                <cn> 1 </cn>
                <ci> cam_RT_A_Ng </ci>
              </apply>
              <apply>
                <times/>
                <cn> 1 </cn>
                <ci> cam_RT_B_0 </ci>
              </apply>
              <apply>
                <times/>
                <cn> 1 </cn>
                <ci> cam_RT_B_Ng </ci>
              </apply>
              <apply>
                <times/>
                <cn> 1 </cn>
                <ci> cam_RT_C_0 </ci>
              </apply>
              <apply>
                <times/>
                <cn> 1 </cn>
                <ci> cam_RT_C_Ng </ci>
              </apply>
              <apply>
                <times/>
                <cn> 1 </cn>
                <ci> cam_RT_D_0 </ci>
              </apply>
              <apply>
                <times/>
                <cn> 1 </cn>
                <ci> cam_RT_D_Ng </ci>
              </apply>
              <apply>
                <times/>
                <cn> 2 </cn>
                <ci> cam_RT_AB_0 </ci>
              </apply>
              <apply>
                <times/>
                <cn> 2 </cn>
                <ci> cam_RT_AB_Ng </ci>
              </apply>
              <apply>
                <times/>
                <cn> 2 </cn>
                <ci> cam_RT_AC_0 </ci>
              </apply>
              <apply>
                <times/>
                <cn> 2 </cn>
                <ci> cam_RT_AC_Ng </ci>
              </apply>
              <apply>
                <times/>
                <cn> 2 </cn>
                <ci> cam_RT_AD_0 </ci>
              </apply>
              <apply>
                <times/>
                <cn> 2 </cn>
                <ci> cam_RT_AD_Ng </ci>
              </apply>
              <apply>
                <times/>
                <cn> 2 </cn>
                <ci> cam_RT_BC_0 </ci>
              </apply>
              <apply>
                <times/>
                <cn> 2 </cn>
                <ci> cam_RT_BC_Ng </ci>
              </apply>
              <apply>
                <times/>
                <cn> 2 </cn>
                <ci> cam_RT_BD_0 </ci>
              </apply>
              <apply>
                <times/>
                <cn> 2 </cn>
                <ci> cam_RT_BD_Ng </ci>
              </apply>
              <apply>
                <times/>
                <cn> 2 </cn>
                <ci> cam_RT_CD_0 </ci>
              </apply>
              <apply>
                <times/>
                <cn> 2 </cn>
                <ci> cam_RT_CD_Ng </ci>
              </apply>
              <apply>
                <times/>
                <cn> 3 </cn>
                <ci> cam_RT_ABC_0 </ci>
              </apply>
              <apply>
                <times/>
                <cn> 3 </cn>
                <ci> cam_RT_ABC_Ng </ci>
              </apply>
              <apply>
                <times/>
                <cn> 3 </cn>
                <ci> cam_RT_ABD_0 </ci>
              </apply>
              <apply>
                <times/>
                <cn> 3 </cn>
                <ci> cam_RT_ABD_Ng </ci>
              </apply>
              <apply>
                <times/>
                <cn> 3 </cn>
                <ci> cam_RT_ACD_0 </ci>
              </apply>
              <apply>
                <times/>
                <cn> 3 </cn>
                <ci> cam_RT_ACD_Ng </ci>
              </apply>
              <apply>
                <times/>
                <cn> 3 </cn>
                <ci> cam_RT_BCD_0 </ci>
              </apply>
              <apply>
                <times/>
                <cn> 3 </cn>
                <ci> cam_RT_BCD_Ng </ci>
              </apply>
              <apply>
                <times/>
                <cn> 4 </cn>
                <ci> cam_RT_ABCD_0 </ci>
              </apply>
              <apply>
                <times/>
                <cn> 4 </cn>
                <ci> cam_RT_ABCD_Ng </ci>
              </apply>
              <apply>
                <times/>
                <cn> 1 </cn>
                <ci> cam_TR_A_0 </ci>
              </apply>
              <apply>
                <times/>
                <cn> 1 </cn>
                <ci> cam_TR_B_0 </ci>
              </apply>
              <apply>
                <times/>
                <cn> 1 </cn>
                <ci> cam_TR_C_0 </ci>
              </apply>
              <apply>
                <times/>
                <cn> 1 </cn>
                <ci> cam_TR_D_0 </ci>
              </apply>
              <apply>
                <times/>
                <cn> 2 </cn>
                <ci> cam_TR_AB_0 </ci>
              </apply>
              <apply>
                <times/>
                <cn> 2 </cn>
                <ci> cam_TR_AC_0 </ci>
              </apply>
              <apply>
                <times/>
                <cn> 2 </cn>
                <ci> cam_TR_AD_0 </ci>
              </apply>
              <apply>
                <times/>
                <cn> 2 </cn>
                <ci> cam_TR_BC_0 </ci>
              </apply>
              <apply>
                <times/>
                <cn> 2 </cn>
                <ci> cam_TR_BD_0 </ci>
              </apply>
              <apply>
                <times/>
                <cn> 2 </cn>
                <ci> cam_TR_CD_0 </ci>
              </apply>
              <apply>
                <times/>
                <cn> 3 </cn>
                <ci> cam_TR_ABC_0 </ci>
              </apply>
              <apply>
                <times/>
                <cn> 3 </cn>
                <ci> cam_TR_ABD_0 </ci>
              </apply>
              <apply>
                <times/>
                <cn> 3 </cn>
                <ci> cam_TR_ACD_0 </ci>
              </apply>
              <apply>
                <times/>
                <cn> 3 </cn>
                <ci> cam_TR_BCD_0 </ci>
              </apply>
              <apply>
                <times/>
                <cn> 4 </cn>
                <ci> cam_TR_ABCD_0 </ci>
              </apply>
              <apply>
                <times/>
                <cn> 1 </cn>
                <ci> cam_TT_A_0 </ci>
              </apply>
              <apply>
                <times/>
                <cn> 1 </cn>
                <ci> cam_TT_A_Ng </ci>
              </apply>
              <apply>
                <times/>
                <cn> 1 </cn>
                <ci> cam_TT_B_0 </ci>
              </apply>
              <apply>
                <times/>
                <cn> 1 </cn>
                <ci> cam_TT_B_Ng </ci>
              </apply>
              <apply>
                <times/>
                <cn> 1 </cn>
                <ci> cam_TT_C_0 </ci>
              </apply>
              <apply>
                <times/>
                <cn> 1 </cn>
                <ci> cam_TT_C_Ng </ci>
              </apply>
              <apply>
                <times/>
                <cn> 1 </cn>
                <ci> cam_TT_D_0 </ci>
              </apply>
              <apply>
                <times/>
                <cn> 1 </cn>
                <ci> cam_TT_D_Ng </ci>
              </apply>
              <apply>
                <times/>
                <cn> 2 </cn>
                <ci> cam_TT_AB_0 </ci>
              </apply>
              <apply>
                <times/>
                <cn> 2 </cn>
                <ci> cam_TT_AB_Ng </ci>
              </apply>
              <apply>
                <times/>
                <cn> 2 </cn>
                <ci> cam_TT_AC_0 </ci>
              </apply>
              <apply>
                <times/>
                <cn> 2 </cn>
                <ci> cam_TT_AC_Ng </ci>
              </apply>
              <apply>
                <times/>
                <cn> 2 </cn>
                <ci> cam_TT_AD_0 </ci>
              </apply>
              <apply>
                <times/>
                <cn> 2 </cn>
                <ci> cam_TT_AD_Ng </ci>
              </apply>
              <apply>
                <times/>
                <cn> 2 </cn>
                <ci> cam_TT_BC_0 </ci>
              </apply>
              <apply>
                <times/>
                <cn> 2 </cn>
                <ci> cam_TT_BC_Ng </ci>
              </apply>
              <apply>
                <times/>
                <cn> 2 </cn>
                <ci> cam_TT_BD_0 </ci>
              </apply>
              <apply>
                <times/>
                <cn> 2 </cn>
                <ci> cam_TT_BD_Ng </ci>
              </apply>
              <apply>
                <times/>
                <cn> 2 </cn>
                <ci> cam_TT_CD_0 </ci>
              </apply>
              <apply>
                <times/>
                <cn> 2 </cn>
                <ci> cam_TT_CD_Ng </ci>
              </apply>
              <apply>
                <times/>
                <cn> 3 </cn>
                <ci> cam_TT_ABC_0 </ci>
              </apply>
              <apply>
                <times/>
                <cn> 3 </cn>
                <ci> cam_TT_ABC_Ng </ci>
              </apply>
              <apply>
                <times/>
                <cn> 3 </cn>
                <ci> cam_TT_ABD_0 </ci>
              </apply>
              <apply>
                <times/>
                <cn> 3 </cn>
                <ci> cam_TT_ABD_Ng </ci>
              </apply>
              <apply>
                <times/>
                <cn> 3 </cn>
                <ci> cam_TT_ACD_0 </ci>
              </apply>
              <apply>
                <times/>
                <cn> 3 </cn>
                <ci> cam_TT_ACD_Ng </ci>
              </apply>
              <apply>
                <times/>
                <cn> 3 </cn>
                <ci> cam_TT_BCD_0 </ci>
              </apply>
              <apply>
                <times/>
                <cn> 3 </cn>
                <ci> cam_TT_BCD_Ng </ci>
              </apply>
              <apply>
                <times/>
                <cn> 4 </cn>
                <ci> cam_TT_ABCD_0 </ci>
              </apply>
              <apply>
                <times/>
                <cn> 4 </cn>
                <ci> cam_TT_ABCD_Ng </ci>
              </apply>
            </apply>
            <apply>
              <times/>
              <cn> 4 </cn>
              <ci> cam_tot </ci>
            </apply>
          </apply>
        </math>
      </assignmentRule>
      <assignmentRule variable="cam_Ng_bound_fraction">
        <math xmlns="http://www.w3.org/1998/Math/MathML">
          <apply>
            <divide/>
            <apply>
              <plus/>
              <ci> cam_RT_0_Ng </ci>
              <ci> cam_RT_A_Ng </ci>
              <ci> cam_RT_B_Ng </ci>
              <ci> cam_RT_C_Ng </ci>
              <ci> cam_RT_D_Ng </ci>
              <ci> cam_RT_AB_Ng </ci>
              <ci> cam_RT_AC_Ng </ci>
              <ci> cam_RT_AD_Ng </ci>
              <ci> cam_RT_BC_Ng </ci>
              <ci> cam_RT_BD_Ng </ci>
              <ci> cam_RT_CD_Ng </ci>
              <ci> cam_RT_ABC_Ng </ci>
              <ci> cam_RT_ABD_Ng </ci>
              <ci> cam_RT_ACD_Ng </ci>
              <ci> cam_RT_BCD_Ng </ci>
              <ci> cam_RT_ABCD_Ng </ci>
              <ci> cam_TT_0_Ng </ci>
              <ci> cam_TT_A_Ng </ci>
              <ci> cam_TT_B_Ng </ci>
              <ci> cam_TT_C_Ng </ci>
              <ci> cam_TT_D_Ng </ci>
              <ci> cam_TT_AB_Ng </ci>
              <ci> cam_TT_AC_Ng </ci>
              <ci> cam_TT_AD_Ng </ci>
              <ci> cam_TT_BC_Ng </ci>
              <ci> cam_TT_BD_Ng </ci>
              <ci> cam_TT_CD_Ng </ci>
              <ci> cam_TT_ABC_Ng </ci>
              <ci> cam_TT_ABD_Ng </ci>
              <ci> cam_TT_ACD_Ng </ci>
              <ci> cam_TT_BCD_Ng </ci>
              <ci> cam_TT_ABCD_Ng </ci>
            </apply>
            <ci> cam_tot </ci>
          </apply>
        </math>
      </assignmentRule>
      <assignmentRule variable="cam_PP2BCa2_bound_fraction">
        <math xmlns="http://www.w3.org/1998/Math/MathML">
          <apply>
            <divide/>
            <apply>
              <plus/>
              <ci> cam_RR_0_PP2BCa2 </ci>
              <ci> cam_RR_A_PP2BCa2 </ci>
              <ci> cam_RR_B_PP2BCa2 </ci>
              <ci> cam_RR_C_PP2BCa2 </ci>
              <ci> cam_RR_D_PP2BCa2 </ci>
              <ci> cam_RR_AB_PP2BCa2 </ci>
              <ci> cam_RR_AC_PP2BCa2 </ci>
              <ci> cam_RR_AD_PP2BCa2 </ci>
              <ci> cam_RR_BC_PP2BCa2 </ci>
              <ci> cam_RR_BD_PP2BCa2 </ci>
              <ci> cam_RR_CD_PP2BCa2 </ci>
              <ci> cam_RR_ABC_PP2BCa2 </ci>
              <ci> cam_RR_ABD_PP2BCa2 </ci>
              <ci> cam_RR_ACD_PP2BCa2 </ci>
              <ci> cam_RR_BCD_PP2BCa2 </ci>
              <ci> cam_RR_ABCD_PP2BCa2 </ci>
            </apply>
            <ci> cam_tot </ci>
          </apply>
        </math>
      </assignmentRule>
      <assignmentRule variable="cam_CaMKIIp_bound_fraction">
        <math xmlns="http://www.w3.org/1998/Math/MathML">
          <apply>
            <divide/>
            <apply>
              <plus/>
              <ci> cam_RR_0_CaMKIIp </ci>
              <ci> cam_RR_A_CaMKIIp </ci>
              <ci> cam_RR_B_CaMKIIp </ci>
              <ci> cam_RR_C_CaMKIIp </ci>
              <ci> cam_RR_D_CaMKIIp </ci>
              <ci> cam_RR_AB_CaMKIIp </ci>
              <ci> cam_RR_AC_CaMKIIp </ci>
              <ci> cam_RR_AD_CaMKIIp </ci>
              <ci> cam_RR_BC_CaMKIIp </ci>
              <ci> cam_RR_BD_CaMKIIp </ci>
              <ci> cam_RR_CD_CaMKIIp </ci>
              <ci> cam_RR_ABC_CaMKIIp </ci>
              <ci> cam_RR_ABD_CaMKIIp </ci>
              <ci> cam_RR_ACD_CaMKIIp </ci>
              <ci> cam_RR_BCD_CaMKIIp </ci>
              <ci> cam_RR_ABCD_CaMKIIp </ci>
            </apply>
            <ci> cam_tot </ci>
          </apply>
        </math>
      </assignmentRule>
      <assignmentRule variable="cam_0_bound_fraction">
        <math xmlns="http://www.w3.org/1998/Math/MathML">
          <apply>
            <divide/>
            <apply>
              <plus/>
              <ci> cam_RR_0_0 </ci>
              <ci> cam_RR_A_0 </ci>
              <ci> cam_RR_B_0 </ci>
              <ci> cam_RR_C_0 </ci>
              <ci> cam_RR_D_0 </ci>
              <ci> cam_RR_AB_0 </ci>
              <ci> cam_RR_AC_0 </ci>
              <ci> cam_RR_AD_0 </ci>
              <ci> cam_RR_BC_0 </ci>
              <ci> cam_RR_BD_0 </ci>
              <ci> cam_RR_CD_0 </ci>
              <ci> cam_RR_ABC_0 </ci>
              <ci> cam_RR_ABD_0 </ci>
              <ci> cam_RR_ACD_0 </ci>
              <ci> cam_RR_BCD_0 </ci>
              <ci> cam_RR_ABCD_0 </ci>
              <ci> cam_RT_0_0 </ci>
              <ci> cam_RT_A_0 </ci>
              <ci> cam_RT_B_0 </ci>
              <ci> cam_RT_C_0 </ci>
              <ci> cam_RT_D_0 </ci>
              <ci> cam_RT_AB_0 </ci>
              <ci> cam_RT_AC_0 </ci>
              <ci> cam_RT_AD_0 </ci>
              <ci> cam_RT_BC_0 </ci>
              <ci> cam_RT_BD_0 </ci>
              <ci> cam_RT_CD_0 </ci>
              <ci> cam_RT_ABC_0 </ci>
              <ci> cam_RT_ABD_0 </ci>
              <ci> cam_RT_ACD_0 </ci>
              <ci> cam_RT_BCD_0 </ci>
              <ci> cam_RT_ABCD_0 </ci>
              <ci> cam_TR_0_0 </ci>
              <ci> cam_TR_A_0 </ci>
              <ci> cam_TR_B_0 </ci>
              <ci> cam_TR_C_0 </ci>
              <ci> cam_TR_D_0 </ci>
              <ci> cam_TR_AB_0 </ci>
              <ci> cam_TR_AC_0 </ci>
              <ci> cam_TR_AD_0 </ci>
              <ci> cam_TR_BC_0 </ci>
              <ci> cam_TR_BD_0 </ci>
              <ci> cam_TR_CD_0 </ci>
              <ci> cam_TR_ABC_0 </ci>
              <ci> cam_TR_ABD_0 </ci>
              <ci> cam_TR_ACD_0 </ci>
              <ci> cam_TR_BCD_0 </ci>
              <ci> cam_TR_ABCD_0 </ci>
              <ci> cam_TT_0_0 </ci>
              <ci> cam_TT_A_0 </ci>
              <ci> cam_TT_B_0 </ci>
              <ci> cam_TT_C_0 </ci>
              <ci> cam_TT_D_0 </ci>
              <ci> cam_TT_AB_0 </ci>
              <ci> cam_TT_AC_0 </ci>
              <ci> cam_TT_AD_0 </ci>
              <ci> cam_TT_BC_0 </ci>
              <ci> cam_TT_BD_0 </ci>
              <ci> cam_TT_CD_0 </ci>
              <ci> cam_TT_ABC_0 </ci>
              <ci> cam_TT_ABD_0 </ci>
              <ci> cam_TT_ACD_0 </ci>
              <ci> cam_TT_BCD_0 </ci>
              <ci> cam_TT_ABCD_0 </ci>
            </apply>
            <ci> cam_tot </ci>
          </apply>
        </math>
      </assignmentRule>
      <assignmentRule variable="parameter_8">
        <math xmlns="http://www.w3.org/1998/Math/MathML">
          <apply>
            <times/>
            <ci> parameter_6 </ci>
            <ci> parameter_7 </ci>
          </apply>
        </math>
      </assignmentRule>
      <assignmentRule variable="parameter_9">
        <math xmlns="http://www.w3.org/1998/Math/MathML">
          <apply>
            <times/>
            <ci> parameter_2 </ci>
            <ci> parameter_7 </ci>
          </apply>
        </math>
      </assignmentRule>
      <assignmentRule variable="parameter_10">
        <math xmlns="http://www.w3.org/1998/Math/MathML">
          <apply>
            <plus/>
            <apply>
              <times/>
              <ci> ybar_tot </ci>
              <cn> 4 </cn>
              <ci> cam_tot </ci>
            </apply>
            <apply>
              <times/>
              <ci> species_2 </ci>
              <cn> 3 </cn>
            </apply>
            <apply>
              <times/>
              <ci> PP2BCa2 </ci>
              <cn> 4 </cn>
            </apply>
            <apply>
              <times/>
              <ci> cam_PP2BCa2_tot </ci>
              <cn> 4 </cn>
            </apply>
            <ci> PP2BiCa1 </ci>
            <apply>
              <times/>
              <ci> PP2BiCa2 </ci>
              <cn> 2 </cn>
            </apply>
          </apply>
        </math>
      </assignmentRule>
      <assignmentRule variable="parameter_15">
        <math xmlns="http://www.w3.org/1998/Math/MathML">
          <apply>
            <plus/>
            <ci> cam_CaMKIIp_tot </ci>
            <ci> CaMKIIp </ci>
          </apply>
        </math>
      </assignmentRule>
      <assignmentRule variable="TIME_SPIKE">
        <math xmlns="http://www.w3.org/1998/Math/MathML">
          <apply>
            <plus/>
            <ci> TIME_EQUIL </ci>
            <cn> 0.05 </cn>
          </apply>
        </math>
      </assignmentRule>
      <assignmentRule variable="cam_CaMKII_CaMKIIp_bound_fraction">
        <math xmlns="http://www.w3.org/1998/Math/MathML">
          <apply>
            <plus/>
            <ci> cam_CaMKII_bound_fraction </ci>
            <ci> cam_CaMKIIp_bound_fraction </ci>
          </apply>
        </math>
      </assignmentRule>
      <assignmentRule variable="spikeInput">
        <math xmlns="http://www.w3.org/1998/Math/MathML">
          <piecewise>
            <piece>
              <apply>
                <times/>
                <cn> 0.0004 </cn>
                <cn> 0.008 </cn>
                <ci> spikeFrequency </ci>
              </apply>
              <apply>
                <lt/>
                <apply>
                  <divide/>
                  <cn> 1 </cn>
                  <ci> spikeFrequency </ci>
                </apply>
                <cn> 0.008 </cn>
              </apply>
            </piece>
            <otherwise>
              <cn> 0.0004 </cn>
            </otherwise>
          </piecewise>
        </math>
      </assignmentRule>
      <assignmentRule variable="ca_bound_to_cam">
        <math xmlns="http://www.w3.org/1998/Math/MathML">
          <apply>
            <times/>
            <ci> ybar_tot </ci>
            <cn> 4 </cn>
            <ci> cam_tot </ci>
          </apply>
        </math>
      </assignmentRule>
      <assignmentRule variable="ca_bound_to_PP2B">
        <math xmlns="http://www.w3.org/1998/Math/MathML">
          <apply>
            <plus/>
            <apply>
              <times/>
              <ci> species_2 </ci>
              <cn> 3 </cn>
            </apply>
            <apply>
              <times/>
              <cn> 4 </cn>
              <ci> PP2BCa2 </ci>
            </apply>
            <apply>
              <times/>
              <ci> cam_PP2BCa2_tot </ci>
              <cn> 4 </cn>
            </apply>
            <ci> PP2BiCa1 </ci>
            <apply>
              <times/>
              <ci> PP2BiCa2 </ci>
              <cn> 2 </cn>
            </apply>
          </apply>
        </math>
      </assignmentRule>
      <assignmentRule variable="RT_Ng">
        <math xmlns="http://www.w3.org/1998/Math/MathML">
          <apply>
            <times/>
            <ci> RTbar_Ng </ci>
            <ci> cam_Ng_tot </ci>
          </apply>
        </math>
      </assignmentRule>
      <assignmentRule variable="TT_Ng">
        <math xmlns="http://www.w3.org/1998/Math/MathML">
          <apply>
            <times/>
            <ci> TTbar_Ng </ci>
            <ci> cam_Ng_tot </ci>
          </apply>
        </math>
      </assignmentRule>
      <assignmentRule variable="k_RT2TT_N0_Ng">
        <math xmlns="http://www.w3.org/1998/Math/MathML">
          <apply>
            <times/>
            <ci> k_R2T_N0 </ci>
            <apply>
              <root/>
              <degree>
                <cn type="integer"> 2 </cn>
              </degree>
              <ci> eNT_Ng </ci>
            </apply>
          </apply>
        </math>
      </assignmentRule>
      <assignmentRule variable="k_RT2TT_N1_Ng">
        <math xmlns="http://www.w3.org/1998/Math/MathML">
          <apply>
            <times/>
            <ci> k_R2T_N1 </ci>
            <apply>
              <root/>
              <degree>
                <cn type="integer"> 2 </cn>
              </degree>
              <ci> eNT_Ng </ci>
            </apply>
          </apply>
        </math>
      </assignmentRule>
      <assignmentRule variable="k_RT2TT_N2_Ng">
        <math xmlns="http://www.w3.org/1998/Math/MathML">
          <apply>
            <times/>
            <ci> k_R2T_N2 </ci>
            <apply>
              <root/>
              <degree>
                <cn type="integer"> 2 </cn>
              </degree>
              <ci> eNT_Ng </ci>
            </apply>
          </apply>
        </math>
      </assignmentRule>
      <assignmentRule variable="koff_CaNBi_1">
        <math xmlns="http://www.w3.org/1998/Math/MathML">
          <apply>
            <times/>
            <ci> parameter_7 </ci>
            <ci> Kd_CaNBi_1 </ci>
          </apply>
        </math>
      </assignmentRule>
      <assignmentRule variable="koff_CaNBi_2">
        <math xmlns="http://www.w3.org/1998/Math/MathML">
          <apply>
            <times/>
            <ci> parameter_7 </ci>
            <ci> Kd_CaNBi_2 </ci>
          </apply>
        </math>
      </assignmentRule>
      <assignmentRule variable="CaMKIItot_tot">
        <math xmlns="http://www.w3.org/1998/Math/MathML">
          <apply>
            <plus/>
            <ci> cam_CaMKII_tot </ci>
            <ci> cam_CaMKIIp_tot </ci>
            <ci> CaMKII </ci>
            <ci> CaMKIIp </ci>
          </apply>
        </math>
      </assignmentRule>
      <assignmentRule variable="parameter_3">
        <math xmlns="http://www.w3.org/1998/Math/MathML">
          <piecewise>
            <piece>
              <apply>
                <divide/>
                <apply>
                  <plus/>
                  <ci> cam_CaMKII_tot </ci>
                  <ci> cam_CaMKIIp_tot </ci>
                </apply>
                <apply>
                  <plus/>
                  <ci> cam_CaMKII_tot </ci>
                  <ci> cam_CaMKIIp_tot </ci>
                  <ci> CaMKII </ci>
                  <ci> CaMKIIp </ci>
                </apply>
              </apply>
              <apply>
                <neq/>
                <ci> CaMKIItot_tot </ci>
                <cn> 0 </cn>
              </apply>
            </piece>
            <otherwise>
              <cn> 0 </cn>
            </otherwise>
          </piecewise>
        </math>
      </assignmentRule>
      <assignmentRule variable="parameter_5">
        <math xmlns="http://www.w3.org/1998/Math/MathML">
          <piecewise>
            <piece>
              <apply>
                <divide/>
                <apply>
                  <plus/>
                  <ci> CaMKIIp </ci>
                  <ci> cam_CaMKIIp_tot </ci>
                </apply>
                <apply>
                  <plus/>
                  <ci> CaMKIIp </ci>
                  <ci> CaMKII </ci>
                  <ci> cam_CaMKII_tot </ci>
                  <ci> cam_CaMKIIp_tot </ci>
                </apply>
              </apply>
              <apply>
                <neq/>
                <ci> CaMKIItot_tot </ci>
                <cn> 0 </cn>
              </apply>
            </piece>
            <otherwise>
              <cn> 0 </cn>
            </otherwise>
          </piecewise>
        </math>
      </assignmentRule>
      <assignmentRule variable="CaMKII_active_ratio">
        <math xmlns="http://www.w3.org/1998/Math/MathML">
          <piecewise>
            <piece>
              <apply>
                <divide/>
                <apply>
                  <plus/>
                  <ci> cam_CaMKII_tot </ci>
                  <ci> cam_CaMKIIp_tot </ci>
                  <ci> CaMKIIp </ci>
                </apply>
                <apply>
                  <plus/>
                  <ci> cam_CaMKII_tot </ci>
                  <ci> cam_CaMKIIp_tot </ci>
                  <ci> CaMKII </ci>
                  <ci> CaMKIIp </ci>
                </apply>
              </apply>
              <apply>
                <neq/>
                <ci> CaMKIItot_tot </ci>
                <cn> 0 </cn>
              </apply>
            </piece>
            <otherwise>
              <cn> 0 </cn>
            </otherwise>
          </piecewise>
        </math>
      </assignmentRule>
      <assignmentRule variable="parameter_4">
        <math xmlns="http://www.w3.org/1998/Math/MathML">
          <apply>
            <ci> MAX </ci>
            <apply>
              <minus/>
              <apply>
                <plus/>
                <apply>
                  <minus/>
                  <apply>
                    <times/>
                    <cn> 0.38 </cn>
                    <apply>
                      <power/>
                      <ci> CaMKII_active_ratio </ci>
                      <cn> 5 </cn>
                    </apply>
                  </apply>
                  <apply>
                    <times/>
                    <cn> 0.8354 </cn>
                    <apply>
                      <power/>
                      <ci> CaMKII_active_ratio </ci>
                      <cn> 4 </cn>
                    </apply>
                  </apply>
                </apply>
                <apply>
                  <times/>
                  <cn> 0.2942 </cn>
                  <apply>
                    <power/>
                    <ci> CaMKII_active_ratio </ci>
                    <cn> 3 </cn>
                  </apply>
                </apply>
                <apply>
                  <times/>
                  <cn> 1.158 </cn>
                  <apply>
                    <power/>
                    <ci> CaMKII_active_ratio </ci>
                    <cn> 2 </cn>
                  </apply>
                </apply>
                <apply>
                  <times/>
                  <cn> 0.002378 </cn>
                  <ci> CaMKII_active_ratio </ci>
                </apply>
              </apply>
              <cn type="e-notation"> 3.676 <sep/> -5 </cn>
            </apply>
            <cn> 0 </cn>
          </apply>
        </math>
      </assignmentRule>
      <assignmentRule variable="k_camkii_pho">
        <math xmlns="http://www.w3.org/1998/Math/MathML">
          <apply>
            <times/>
            <ci> parameter_4 </ci>
            <cn> 6.3 </cn>
          </apply>
        </math>
      </assignmentRule>
      <assignmentRule variable="CaMKIIp_alone_ratio">
        <math xmlns="http://www.w3.org/1998/Math/MathML">
          <piecewise>
            <piece>
              <apply>
                <divide/>
                <ci> CaMKIIp </ci>
                <apply>
                  <plus/>
                  <ci> cam_CaMKII_tot </ci>
                  <ci> cam_CaMKIIp_tot </ci>
                  <ci> CaMKII </ci>
                  <ci> CaMKIIp </ci>
                </apply>
              </apply>
              <apply>
                <neq/>
                <ci> CaMKIItot_tot </ci>
                <cn> 0 </cn>
              </apply>
            </piece>
            <otherwise>
              <cn> 0 </cn>
            </otherwise>
          </piecewise>
        </math>
      </assignmentRule>
      <assignmentRule variable="CaMKIIp_sat_ratio">
        <math xmlns="http://www.w3.org/1998/Math/MathML">
          <piecewise>
            <piece>
              <apply>
                <divide/>
                <ci> cam_CaMKIIp_tot </ci>
                <apply>
                  <plus/>
                  <ci> cam_CaMKIIp_tot </ci>
                  <ci> cam_CaMKII_tot </ci>
                  <ci> CaMKII </ci>
                  <ci> CaMKIIp </ci>
                </apply>
              </apply>
              <apply>
                <neq/>
                <ci> CaMKIItot_tot </ci>
                <cn> 0 </cn>
              </apply>
            </piece>
            <otherwise>
              <cn> 0 </cn>
            </otherwise>
          </piecewise>
        </math>
      </assignmentRule>
      <assignmentRule variable="CaMKIInonp_sat_ratio">
        <math xmlns="http://www.w3.org/1998/Math/MathML">
          <piecewise>
            <piece>
              <apply>
                <divide/>
                <ci> cam_CaMKII_tot </ci>
                <apply>
                  <plus/>
                  <ci> cam_CaMKII_tot </ci>
                  <ci> cam_CaMKIIp_tot </ci>
                  <ci> CaMKII </ci>
                  <ci> CaMKIIp </ci>
                </apply>
              </apply>
              <apply>
                <neq/>
                <ci> CaMKIItot_tot </ci>
                <cn> 0 </cn>
              </apply>
            </piece>
            <otherwise>
              <cn> 0 </cn>
            </otherwise>
          </piecewise>
        </math>
      </assignmentRule>
      <assignmentRule variable="Ng_tot">
        <math xmlns="http://www.w3.org/1998/Math/MathML">
          <apply>
            <plus/>
            <ci> cam_Ng_tot </ci>
            <ci> Ng </ci>
          </apply>
        </math>
      </assignmentRule>
      <assignmentRule variable="cam_Ng_bound_ratio">
        <math xmlns="http://www.w3.org/1998/Math/MathML">
          <piecewise>
            <piece>
              <apply>
                <divide/>
                <ci> cam_Ng_tot </ci>
                <apply>
                  <plus/>
                  <ci> cam_Ng_tot </ci>
                  <ci> Ng </ci>
                </apply>
              </apply>
              <apply>
                <neq/>
                <ci> Ng_tot </ci>
                <cn> 0 </cn>
              </apply>
            </piece>
            <otherwise>
              <cn> 0 </cn>
            </otherwise>
          </piecewise>
        </math>
      </assignmentRule>
      <assignmentRule variable="PP2B_tot">
        <math xmlns="http://www.w3.org/1998/Math/MathML">
          <apply>
            <plus/>
            <ci> cam_PP2BCa2_tot </ci>
            <ci> species_2 </ci>
            <ci> PP2BCa2 </ci>
            <ci> PP2Bi </ci>
            <ci> PP2BiCa1 </ci>
            <ci> PP2BiCa2 </ci>
          </apply>
        </math>
      </assignmentRule>
      <assignmentRule variable="parameter_12">
        <math xmlns="http://www.w3.org/1998/Math/MathML">
          <piecewise>
            <piece>
              <apply>
                <divide/>
                <ci> cam_PP2BCa2_tot </ci>
                <apply>
                  <plus/>
                  <ci> cam_PP2BCa2_tot </ci>
                  <ci> PP2BCa2 </ci>
                  <ci> species_2 </ci>
                  <ci> PP2BiCa1 </ci>
                  <ci> PP2BiCa2 </ci>
                  <ci> PP2Bi </ci>
                </apply>
              </apply>
              <apply>
                <neq/>
                <ci> PP2B_tot </ci>
                <cn> 0 </cn>
              </apply>
            </piece>
            <otherwise>
              <cn> 0 </cn>
            </otherwise>
          </piecewise>
        </math>
      </assignmentRule>
    </listOfRules>
    <listOfReactions>
      <reaction metaid="COPASI284" id="PP2BCa2_binding_to_cam_RR_0_0" name="CaNCa4 binding to CaM_RR_0_0" reversible="true" fast="false">
        <annotation>
          <COPASI xmlns="http://www.copasi.org/static/sbml">
            <rdf:RDF xmlns:dcterms="http://purl.org/dc/terms/" xmlns:rdf="http://www.w3.org/1999/02/22-rdf-syntax-ns#">
              <rdf:Description rdf:about="#COPASI284">
                <dcterms:created>
                  <rdf:Description>
                    <dcterms:W3CDTF>2015-01-19T19:04:22Z</dcterms:W3CDTF>
                  </rdf:Description>
                </dcterms:created>
              </rdf:Description>
            </rdf:RDF>
          </COPASI>
        </annotation>
        <listOfReactants>
          <speciesReference species="PP2BCa2" stoichiometry="1" constant="true"/>
          <speciesReference species="cam_RR_0_0" stoichiometry="1" constant="true"/>
        </listOfReactants>
        <listOfProducts>
          <speciesReference species="cam_RR_0_PP2BCa2" stoichiometry="1" constant="true"/>
        </listOfProducts>
        <kineticLaw>
          <math xmlns="http://www.w3.org/1998/Math/MathML">
            <apply>
              <times/>
              <ci> cytosol </ci>
              <apply>
                <minus/>
                <apply>
                  <times/>
                  <ci> kon_PP2BCa2 </ci>
                  <ci> PP2BCa2 </ci>
                  <ci> cam_RR_0_0 </ci>
                </apply>
                <apply>
                  <times/>
                  <ci> koff_PP2BCa2_RR </ci>
                  <ci> cam_RR_0_PP2BCa2 </ci>
                </apply>
              </apply>
            </apply>
          </math>
        </kineticLaw>
      </reaction>
      <reaction metaid="COPASI285" id="CaMKII_binding_to_cam_RR_0_0" name="CaMKII binding to CaM_RR_0_0" reversible="true" fast="false">
        <listOfReactants>
          <speciesReference species="CaMKII" stoichiometry="1" constant="true"/>
          <speciesReference species="cam_RR_0_0" stoichiometry="1" constant="true"/>
        </listOfReactants>
        <listOfProducts>
          <speciesReference species="cam_RR_0_CaMKII" stoichiometry="1" constant="true"/>
        </listOfProducts>
        <kineticLaw>
          <math xmlns="http://www.w3.org/1998/Math/MathML">
            <apply>
              <times/>
              <ci> cytosol </ci>
              <apply>
                <minus/>
                <apply>
                  <times/>
                  <ci> kon_CaMKII </ci>
                  <ci> CaMKII </ci>
                  <ci> cam_RR_0_0 </ci>
                </apply>
                <apply>
                  <times/>
                  <ci> koff_CaMKII_RR </ci>
                  <ci> cam_RR_0_CaMKII </ci>
                </apply>
              </apply>
            </apply>
          </math>
        </kineticLaw>
      </reaction>
      <reaction metaid="COPASI286" id="CaMKIIp_binding_to_cam_RR_0_0" name="CaMKIIp binding to CaM_RR_0_0" reversible="true" fast="false">
        <annotation>
          <COPASI xmlns="http://www.copasi.org/static/sbml">
            <rdf:RDF xmlns:dcterms="http://purl.org/dc/terms/" xmlns:rdf="http://www.w3.org/1999/02/22-rdf-syntax-ns#">
              <rdf:Description rdf:about="#COPASI286">
                <dcterms:created>
                  <rdf:Description>
                    <dcterms:W3CDTF>2015-02-20T16:28:11Z</dcterms:W3CDTF>
                  </rdf:Description>
                </dcterms:created>
              </rdf:Description>
            </rdf:RDF>
          </COPASI>
        </annotation>
        <listOfReactants>
          <speciesReference species="CaMKIIp" stoichiometry="1" constant="true"/>
          <speciesReference species="cam_RR_0_0" stoichiometry="1" constant="true"/>
        </listOfReactants>
        <listOfProducts>
          <speciesReference species="cam_RR_0_CaMKIIp" stoichiometry="1" constant="true"/>
        </listOfProducts>
        <kineticLaw>
          <math xmlns="http://www.w3.org/1998/Math/MathML">
            <apply>
              <times/>
              <ci> cytosol </ci>
              <apply>
                <minus/>
                <apply>
                  <times/>
                  <ci> kon_CaMKIIp </ci>
                  <ci> CaMKIIp </ci>
                  <ci> cam_RR_0_0 </ci>
                </apply>
                <apply>
                  <times/>
                  <ci> koff_CaMKIIp_RR </ci>
                  <ci> cam_RR_0_CaMKIIp </ci>
                </apply>
              </apply>
            </apply>
          </math>
        </kineticLaw>
      </reaction>
      <reaction metaid="COPASI287" id="ca_binding_to_cam_RR_0_0_on_site_A" name="Ca binding to CaM_RR_0_0 on site a" reversible="true" fast="false">
        <annotation>
          <COPASI xmlns="http://www.copasi.org/static/sbml">
            <rdf:RDF xmlns:dcterms="http://purl.org/dc/terms/" xmlns:rdf="http://www.w3.org/1999/02/22-rdf-syntax-ns#">
              <rdf:Description rdf:about="#COPASI287">
                <dcterms:created>
                  <rdf:Description>
                    <dcterms:W3CDTF>2014-08-10T20:06:53Z</dcterms:W3CDTF>
                  </rdf:Description>
                </dcterms:created>
              </rdf:Description>
            </rdf:RDF>
          </COPASI>
        </annotation>
        <listOfReactants>
          <speciesReference species="ca" stoichiometry="1" constant="true"/>
          <speciesReference species="cam_RR_0_0" stoichiometry="1" constant="true"/>
        </listOfReactants>
        <listOfProducts>
          <speciesReference species="cam_RR_A_0" stoichiometry="1" constant="true"/>
        </listOfProducts>
        <kineticLaw>
          <math xmlns="http://www.w3.org/1998/Math/MathML">
            <apply>
              <times/>
              <ci> cytosol </ci>
              <apply>
                <minus/>
                <apply>
                  <times/>
                  <ci> kon_AR </ci>
                  <ci> ca </ci>
                  <ci> cam_RR_0_0 </ci>
                </apply>
                <apply>
                  <times/>
                  <ci> koff_AR </ci>
                  <ci> cam_RR_A_0 </ci>
                </apply>
              </apply>
            </apply>
          </math>
        </kineticLaw>
      </reaction>
      <reaction metaid="COPASI288" id="PP2BCa2_binding_to_cam_RR_A_0" name="CaNCa4 binding to CaM_RR_a_0" reversible="true" fast="false">
        <annotation>
          <COPASI xmlns="http://www.copasi.org/static/sbml">
            <rdf:RDF xmlns:dcterms="http://purl.org/dc/terms/" xmlns:rdf="http://www.w3.org/1999/02/22-rdf-syntax-ns#">
              <rdf:Description rdf:about="#COPASI288">
                <dcterms:created>
                  <rdf:Description>
                    <dcterms:W3CDTF>2015-01-19T19:04:38Z</dcterms:W3CDTF>
                  </rdf:Description>
                </dcterms:created>
              </rdf:Description>
            </rdf:RDF>
          </COPASI>
        </annotation>
        <listOfReactants>
          <speciesReference species="PP2BCa2" stoichiometry="1" constant="true"/>
          <speciesReference species="cam_RR_A_0" stoichiometry="1" constant="true"/>
        </listOfReactants>
        <listOfProducts>
          <speciesReference species="cam_RR_A_PP2BCa2" stoichiometry="1" constant="true"/>
        </listOfProducts>
        <kineticLaw>
          <math xmlns="http://www.w3.org/1998/Math/MathML">
            <apply>
              <times/>
              <ci> cytosol </ci>
              <apply>
                <minus/>
                <apply>
                  <times/>
                  <ci> kon_PP2BCa2 </ci>
                  <ci> PP2BCa2 </ci>
                  <ci> cam_RR_A_0 </ci>
                </apply>
                <apply>
                  <times/>
                  <ci> koff_PP2BCa2_RR </ci>
                  <ci> cam_RR_A_PP2BCa2 </ci>
                </apply>
              </apply>
            </apply>
          </math>
        </kineticLaw>
      </reaction>
      <reaction metaid="COPASI289" id="ca_binding_to_cam_RR_0_PP2BCa2_on_site_A" name="Ca binding to CaM_RR_0_CaNCa4 on site a" reversible="true" fast="false">
        <annotation>
          <COPASI xmlns="http://www.copasi.org/static/sbml">
            <rdf:RDF xmlns:dcterms="http://purl.org/dc/terms/" xmlns:rdf="http://www.w3.org/1999/02/22-rdf-syntax-ns#">
              <rdf:Description rdf:about="#COPASI289">
                <dcterms:created>
                  <rdf:Description>
                    <dcterms:W3CDTF>2015-02-20T16:28:20Z</dcterms:W3CDTF>
                  </rdf:Description>
                </dcterms:created>
              </rdf:Description>
            </rdf:RDF>
          </COPASI>
        </annotation>
        <listOfReactants>
          <speciesReference species="ca" stoichiometry="1" constant="true"/>
          <speciesReference species="cam_RR_0_PP2BCa2" stoichiometry="1" constant="true"/>
        </listOfReactants>
        <listOfProducts>
          <speciesReference species="cam_RR_A_PP2BCa2" stoichiometry="1" constant="true"/>
        </listOfProducts>
        <kineticLaw>
          <math xmlns="http://www.w3.org/1998/Math/MathML">
            <apply>
              <times/>
              <ci> cytosol </ci>
              <apply>
                <minus/>
                <apply>
                  <times/>
                  <ci> kon_AR </ci>
                  <ci> ca </ci>
                  <ci> cam_RR_0_PP2BCa2 </ci>
                </apply>
                <apply>
                  <times/>
                  <ci> koff_AR </ci>
                  <ci> cam_RR_A_PP2BCa2 </ci>
                </apply>
              </apply>
            </apply>
          </math>
        </kineticLaw>
      </reaction>
      <reaction metaid="COPASI290" id="CaMKII_binding_to_cam_RR_A_0" name="CaMKII binding to CaM_RR_a_0" reversible="true" fast="false">
        <listOfReactants>
          <speciesReference species="CaMKII" stoichiometry="1" constant="true"/>
          <speciesReference species="cam_RR_A_0" stoichiometry="1" constant="true"/>
        </listOfReactants>
        <listOfProducts>
          <speciesReference species="cam_RR_A_CaMKII" stoichiometry="1" constant="true"/>
        </listOfProducts>
        <kineticLaw>
          <math xmlns="http://www.w3.org/1998/Math/MathML">
            <apply>
              <times/>
              <ci> cytosol </ci>
              <apply>
                <minus/>
                <apply>
                  <times/>
                  <ci> kon_CaMKII </ci>
                  <ci> CaMKII </ci>
                  <ci> cam_RR_A_0 </ci>
                </apply>
                <apply>
                  <times/>
                  <ci> koff_CaMKII_RR </ci>
                  <ci> cam_RR_A_CaMKII </ci>
                </apply>
              </apply>
            </apply>
          </math>
        </kineticLaw>
      </reaction>
      <reaction metaid="COPASI291" id="ca_binding_to_cam_RR_0_CaMKII_on_site_A" name="Ca binding to CaM_RR_0_CaMKII on site a" reversible="true" fast="false">
        <annotation>
          <COPASI xmlns="http://www.copasi.org/static/sbml">
            <rdf:RDF xmlns:dcterms="http://purl.org/dc/terms/" xmlns:rdf="http://www.w3.org/1999/02/22-rdf-syntax-ns#">
              <rdf:Description rdf:about="#COPASI291">
                <dcterms:created>
                  <rdf:Description>
                    <dcterms:W3CDTF>2015-04-27T02:23:16Z</dcterms:W3CDTF>
                  </rdf:Description>
                </dcterms:created>
              </rdf:Description>
            </rdf:RDF>
          </COPASI>
        </annotation>
        <listOfReactants>
          <speciesReference species="ca" stoichiometry="1" constant="true"/>
          <speciesReference species="cam_RR_0_CaMKII" stoichiometry="1" constant="true"/>
        </listOfReactants>
        <listOfProducts>
          <speciesReference species="cam_RR_A_CaMKII" stoichiometry="1" constant="true"/>
        </listOfProducts>
        <kineticLaw>
          <math xmlns="http://www.w3.org/1998/Math/MathML">
            <apply>
              <times/>
              <ci> cytosol </ci>
              <apply>
                <minus/>
                <apply>
                  <times/>
                  <ci> kon_AR </ci>
                  <ci> ca </ci>
                  <ci> cam_RR_0_CaMKII </ci>
                </apply>
                <apply>
                  <times/>
                  <ci> koff_AR </ci>
                  <ci> cam_RR_A_CaMKII </ci>
                </apply>
              </apply>
            </apply>
          </math>
        </kineticLaw>
      </reaction>
      <reaction metaid="COPASI292" id="CaMKIIp_binding_to_cam_RR_A_0" name="CaMKIIp binding to CaM_RR_a_0" reversible="true" fast="false">
        <listOfReactants>
          <speciesReference species="CaMKIIp" stoichiometry="1" constant="true"/>
          <speciesReference species="cam_RR_A_0" stoichiometry="1" constant="true"/>
        </listOfReactants>
        <listOfProducts>
          <speciesReference species="cam_RR_A_CaMKIIp" stoichiometry="1" constant="true"/>
        </listOfProducts>
        <kineticLaw>
          <math xmlns="http://www.w3.org/1998/Math/MathML">
            <apply>
              <times/>
              <ci> cytosol </ci>
              <apply>
                <minus/>
                <apply>
                  <times/>
                  <ci> kon_CaMKIIp </ci>
                  <ci> CaMKIIp </ci>
                  <ci> cam_RR_A_0 </ci>
                </apply>
                <apply>
                  <times/>
                  <ci> koff_CaMKIIp_RR </ci>
                  <ci> cam_RR_A_CaMKIIp </ci>
                </apply>
              </apply>
            </apply>
          </math>
        </kineticLaw>
      </reaction>
      <reaction metaid="COPASI293" id="ca_binding_to_cam_RR_0_CaMKIIp_on_site_A" name="Ca binding to CaM_RR_0_CaMKIIp on site a" reversible="true" fast="false">
        <listOfReactants>
          <speciesReference species="ca" stoichiometry="1" constant="true"/>
          <speciesReference species="cam_RR_0_CaMKIIp" stoichiometry="1" constant="true"/>
        </listOfReactants>
        <listOfProducts>
          <speciesReference species="cam_RR_A_CaMKIIp" stoichiometry="1" constant="true"/>
        </listOfProducts>
        <kineticLaw>
          <math xmlns="http://www.w3.org/1998/Math/MathML">
            <apply>
              <times/>
              <ci> cytosol </ci>
              <apply>
                <minus/>
                <apply>
                  <times/>
                  <ci> kon_AR </ci>
                  <ci> ca </ci>
                  <ci> cam_RR_0_CaMKIIp </ci>
                </apply>
                <apply>
                  <times/>
                  <ci> koff_AR </ci>
                  <ci> cam_RR_A_CaMKIIp </ci>
                </apply>
              </apply>
            </apply>
          </math>
        </kineticLaw>
      </reaction>
      <reaction metaid="COPASI294" id="ca_binding_to_cam_RR_0_0_on_site_B" name="Ca binding to CaM_RR_0_0 on site b" reversible="true" fast="false">
        <listOfReactants>
          <speciesReference species="ca" stoichiometry="1" constant="true"/>
          <speciesReference species="cam_RR_0_0" stoichiometry="1" constant="true"/>
        </listOfReactants>
        <listOfProducts>
          <speciesReference species="cam_RR_B_0" stoichiometry="1" constant="true"/>
        </listOfProducts>
        <kineticLaw>
          <math xmlns="http://www.w3.org/1998/Math/MathML">
            <apply>
              <times/>
              <ci> cytosol </ci>
              <apply>
                <minus/>
                <apply>
                  <times/>
                  <ci> kon_BR </ci>
                  <ci> ca </ci>
                  <ci> cam_RR_0_0 </ci>
                </apply>
                <apply>
                  <times/>
                  <ci> koff_BR </ci>
                  <ci> cam_RR_B_0 </ci>
                </apply>
              </apply>
            </apply>
          </math>
        </kineticLaw>
      </reaction>
      <reaction metaid="COPASI295" id="PP2BCa2_binding_to_cam_RR_B_0" name="CaNCa4 binding to CaM_RR_b_0" reversible="true" fast="false">
        <listOfReactants>
          <speciesReference species="PP2BCa2" stoichiometry="1" constant="true"/>
          <speciesReference species="cam_RR_B_0" stoichiometry="1" constant="true"/>
        </listOfReactants>
        <listOfProducts>
          <speciesReference species="cam_RR_B_PP2BCa2" stoichiometry="1" constant="true"/>
        </listOfProducts>
        <kineticLaw>
          <math xmlns="http://www.w3.org/1998/Math/MathML">
            <apply>
              <times/>
              <ci> cytosol </ci>
              <apply>
                <minus/>
                <apply>
                  <times/>
                  <ci> kon_PP2BCa2 </ci>
                  <ci> PP2BCa2 </ci>
                  <ci> cam_RR_B_0 </ci>
                </apply>
                <apply>
                  <times/>
                  <ci> koff_PP2BCa2_RR </ci>
                  <ci> cam_RR_B_PP2BCa2 </ci>
                </apply>
              </apply>
            </apply>
          </math>
        </kineticLaw>
      </reaction>
      <reaction metaid="COPASI296" id="ca_binding_to_cam_RR_0_PP2BCa2_on_site_B" name="Ca binding to CaM_RR_0_CaNCa4 on site b" reversible="true" fast="false">
        <listOfReactants>
          <speciesReference species="ca" stoichiometry="1" constant="true"/>
          <speciesReference species="cam_RR_0_PP2BCa2" stoichiometry="1" constant="true"/>
        </listOfReactants>
        <listOfProducts>
          <speciesReference species="cam_RR_B_PP2BCa2" stoichiometry="1" constant="true"/>
        </listOfProducts>
        <kineticLaw>
          <math xmlns="http://www.w3.org/1998/Math/MathML">
            <apply>
              <times/>
              <ci> cytosol </ci>
              <apply>
                <minus/>
                <apply>
                  <times/>
                  <ci> kon_BR </ci>
                  <ci> ca </ci>
                  <ci> cam_RR_0_PP2BCa2 </ci>
                </apply>
                <apply>
                  <times/>
                  <ci> koff_BR </ci>
                  <ci> cam_RR_B_PP2BCa2 </ci>
                </apply>
              </apply>
            </apply>
          </math>
        </kineticLaw>
      </reaction>
      <reaction metaid="COPASI297" id="CaMKII_binding_to_cam_RR_B_0" name="CaMKII binding to CaM_RR_b_0" reversible="true" fast="false">
        <listOfReactants>
          <speciesReference species="CaMKII" stoichiometry="1" constant="true"/>
          <speciesReference species="cam_RR_B_0" stoichiometry="1" constant="true"/>
        </listOfReactants>
        <listOfProducts>
          <speciesReference species="cam_RR_B_CaMKII" stoichiometry="1" constant="true"/>
        </listOfProducts>
        <kineticLaw>
          <math xmlns="http://www.w3.org/1998/Math/MathML">
            <apply>
              <times/>
              <ci> cytosol </ci>
              <apply>
                <minus/>
                <apply>
                  <times/>
                  <ci> kon_CaMKII </ci>
                  <ci> CaMKII </ci>
                  <ci> cam_RR_B_0 </ci>
                </apply>
                <apply>
                  <times/>
                  <ci> koff_CaMKII_RR </ci>
                  <ci> cam_RR_B_CaMKII </ci>
                </apply>
              </apply>
            </apply>
          </math>
        </kineticLaw>
      </reaction>
      <reaction metaid="COPASI298" id="ca_binding_to_cam_RR_0_CaMKII_on_site_B" name="Ca binding to CaM_RR_0_CaMKII on site b" reversible="true" fast="false">
        <listOfReactants>
          <speciesReference species="ca" stoichiometry="1" constant="true"/>
          <speciesReference species="cam_RR_0_CaMKII" stoichiometry="1" constant="true"/>
        </listOfReactants>
        <listOfProducts>
          <speciesReference species="cam_RR_B_CaMKII" stoichiometry="1" constant="true"/>
        </listOfProducts>
        <kineticLaw>
          <math xmlns="http://www.w3.org/1998/Math/MathML">
            <apply>
              <times/>
              <ci> cytosol </ci>
              <apply>
                <minus/>
                <apply>
                  <times/>
                  <ci> kon_BR </ci>
                  <ci> ca </ci>
                  <ci> cam_RR_0_CaMKII </ci>
                </apply>
                <apply>
                  <times/>
                  <ci> koff_BR </ci>
                  <ci> cam_RR_B_CaMKII </ci>
                </apply>
              </apply>
            </apply>
          </math>
        </kineticLaw>
      </reaction>
      <reaction metaid="COPASI299" id="CaMKIIp_binding_to_cam_RR_B_0" name="CaMKIIp binding to CaM_RR_b_0" reversible="true" fast="false">
        <listOfReactants>
          <speciesReference species="CaMKIIp" stoichiometry="1" constant="true"/>
          <speciesReference species="cam_RR_B_0" stoichiometry="1" constant="true"/>
        </listOfReactants>
        <listOfProducts>
          <speciesReference species="cam_RR_B_CaMKIIp" stoichiometry="1" constant="true"/>
        </listOfProducts>
        <kineticLaw>
          <math xmlns="http://www.w3.org/1998/Math/MathML">
            <apply>
              <times/>
              <ci> cytosol </ci>
              <apply>
                <minus/>
                <apply>
                  <times/>
                  <ci> kon_CaMKIIp </ci>
                  <ci> CaMKIIp </ci>
                  <ci> cam_RR_B_0 </ci>
                </apply>
                <apply>
                  <times/>
                  <ci> koff_CaMKIIp_RR </ci>
                  <ci> cam_RR_B_CaMKIIp </ci>
                </apply>
              </apply>
            </apply>
          </math>
        </kineticLaw>
      </reaction>
      <reaction metaid="COPASI300" id="ca_binding_to_cam_RR_0_CaMKIIp_on_site_B" name="Ca binding to CaM_RR_0_CaMKIIp on site b" reversible="true" fast="false">
        <listOfReactants>
          <speciesReference species="ca" stoichiometry="1" constant="true"/>
          <speciesReference species="cam_RR_0_CaMKIIp" stoichiometry="1" constant="true"/>
        </listOfReactants>
        <listOfProducts>
          <speciesReference species="cam_RR_B_CaMKIIp" stoichiometry="1" constant="true"/>
        </listOfProducts>
        <kineticLaw>
          <math xmlns="http://www.w3.org/1998/Math/MathML">
            <apply>
              <times/>
              <ci> cytosol </ci>
              <apply>
                <minus/>
                <apply>
                  <times/>
                  <ci> kon_BR </ci>
                  <ci> ca </ci>
                  <ci> cam_RR_0_CaMKIIp </ci>
                </apply>
                <apply>
                  <times/>
                  <ci> koff_BR </ci>
                  <ci> cam_RR_B_CaMKIIp </ci>
                </apply>
              </apply>
            </apply>
          </math>
        </kineticLaw>
      </reaction>
      <reaction metaid="COPASI301" id="ca_binding_to_cam_RR_0_0_on_site_C" name="Ca binding to CaM_RR_0_0 on site c" reversible="true" fast="false">
        <listOfReactants>
          <speciesReference species="ca" stoichiometry="1" constant="true"/>
          <speciesReference species="cam_RR_0_0" stoichiometry="1" constant="true"/>
        </listOfReactants>
        <listOfProducts>
          <speciesReference species="cam_RR_C_0" stoichiometry="1" constant="true"/>
        </listOfProducts>
        <kineticLaw>
          <math xmlns="http://www.w3.org/1998/Math/MathML">
            <apply>
              <times/>
              <ci> cytosol </ci>
              <apply>
                <minus/>
                <apply>
                  <times/>
                  <ci> kon_CR </ci>
                  <ci> ca </ci>
                  <ci> cam_RR_0_0 </ci>
                </apply>
                <apply>
                  <times/>
                  <ci> koff_CR </ci>
                  <ci> cam_RR_C_0 </ci>
                </apply>
              </apply>
            </apply>
          </math>
        </kineticLaw>
      </reaction>
      <reaction metaid="COPASI302" id="PP2BCa2_binding_to_cam_RR_C_0" name="CaNCa4 binding to CaM_RR_c_0" reversible="true" fast="false">
        <listOfReactants>
          <speciesReference species="PP2BCa2" stoichiometry="1" constant="true"/>
          <speciesReference species="cam_RR_C_0" stoichiometry="1" constant="true"/>
        </listOfReactants>
        <listOfProducts>
          <speciesReference species="cam_RR_C_PP2BCa2" stoichiometry="1" constant="true"/>
        </listOfProducts>
        <kineticLaw>
          <math xmlns="http://www.w3.org/1998/Math/MathML">
            <apply>
              <times/>
              <ci> cytosol </ci>
              <apply>
                <minus/>
                <apply>
                  <times/>
                  <ci> kon_PP2BCa2 </ci>
                  <ci> PP2BCa2 </ci>
                  <ci> cam_RR_C_0 </ci>
                </apply>
                <apply>
                  <times/>
                  <ci> koff_PP2BCa2_RR </ci>
                  <ci> cam_RR_C_PP2BCa2 </ci>
                </apply>
              </apply>
            </apply>
          </math>
        </kineticLaw>
      </reaction>
      <reaction metaid="COPASI303" id="ca_binding_to_cam_RR_0_PP2BCa2_on_site_C" name="Ca binding to CaM_RR_0_CaNCa4 on site c" reversible="true" fast="false">
        <listOfReactants>
          <speciesReference species="ca" stoichiometry="1" constant="true"/>
          <speciesReference species="cam_RR_0_PP2BCa2" stoichiometry="1" constant="true"/>
        </listOfReactants>
        <listOfProducts>
          <speciesReference species="cam_RR_C_PP2BCa2" stoichiometry="1" constant="true"/>
        </listOfProducts>
        <kineticLaw>
          <math xmlns="http://www.w3.org/1998/Math/MathML">
            <apply>
              <times/>
              <ci> cytosol </ci>
              <apply>
                <minus/>
                <apply>
                  <times/>
                  <ci> kon_CR </ci>
                  <ci> ca </ci>
                  <ci> cam_RR_0_PP2BCa2 </ci>
                </apply>
                <apply>
                  <times/>
                  <ci> koff_CR </ci>
                  <ci> cam_RR_C_PP2BCa2 </ci>
                </apply>
              </apply>
            </apply>
          </math>
        </kineticLaw>
      </reaction>
      <reaction metaid="COPASI304" id="CaMKII_binding_to_cam_RR_C_0" name="CaMKII binding to CaM_RR_c_0" reversible="true" fast="false">
        <listOfReactants>
          <speciesReference species="CaMKII" stoichiometry="1" constant="true"/>
          <speciesReference species="cam_RR_C_0" stoichiometry="1" constant="true"/>
        </listOfReactants>
        <listOfProducts>
          <speciesReference species="cam_RR_C_CaMKII" stoichiometry="1" constant="true"/>
        </listOfProducts>
        <kineticLaw>
          <math xmlns="http://www.w3.org/1998/Math/MathML">
            <apply>
              <times/>
              <ci> cytosol </ci>
              <apply>
                <minus/>
                <apply>
                  <times/>
                  <ci> kon_CaMKII </ci>
                  <ci> CaMKII </ci>
                  <ci> cam_RR_C_0 </ci>
                </apply>
                <apply>
                  <times/>
                  <ci> koff_CaMKII_RR </ci>
                  <ci> cam_RR_C_CaMKII </ci>
                </apply>
              </apply>
            </apply>
          </math>
        </kineticLaw>
      </reaction>
      <reaction metaid="COPASI305" id="ca_binding_to_cam_RR_0_CaMKII_on_site_C" name="Ca binding to CaM_RR_0_CaMKII on site c" reversible="true" fast="false">
        <listOfReactants>
          <speciesReference species="ca" stoichiometry="1" constant="true"/>
          <speciesReference species="cam_RR_0_CaMKII" stoichiometry="1" constant="true"/>
        </listOfReactants>
        <listOfProducts>
          <speciesReference species="cam_RR_C_CaMKII" stoichiometry="1" constant="true"/>
        </listOfProducts>
        <kineticLaw>
          <math xmlns="http://www.w3.org/1998/Math/MathML">
            <apply>
              <times/>
              <ci> cytosol </ci>
              <apply>
                <minus/>
                <apply>
                  <times/>
                  <ci> kon_CR </ci>
                  <ci> ca </ci>
                  <ci> cam_RR_0_CaMKII </ci>
                </apply>
                <apply>
                  <times/>
                  <ci> koff_CR </ci>
                  <ci> cam_RR_C_CaMKII </ci>
                </apply>
              </apply>
            </apply>
          </math>
        </kineticLaw>
      </reaction>
      <reaction metaid="COPASI306" id="CaMKIIp_binding_to_cam_RR_C_0" name="CaMKIIp binding to CaM_RR_c_0" reversible="true" fast="false">
        <listOfReactants>
          <speciesReference species="CaMKIIp" stoichiometry="1" constant="true"/>
          <speciesReference species="cam_RR_C_0" stoichiometry="1" constant="true"/>
        </listOfReactants>
        <listOfProducts>
          <speciesReference species="cam_RR_C_CaMKIIp" stoichiometry="1" constant="true"/>
        </listOfProducts>
        <kineticLaw>
          <math xmlns="http://www.w3.org/1998/Math/MathML">
            <apply>
              <times/>
              <ci> cytosol </ci>
              <apply>
                <minus/>
                <apply>
                  <times/>
                  <ci> kon_CaMKIIp </ci>
                  <ci> CaMKIIp </ci>
                  <ci> cam_RR_C_0 </ci>
                </apply>
                <apply>
                  <times/>
                  <ci> koff_CaMKIIp_RR </ci>
                  <ci> cam_RR_C_CaMKIIp </ci>
                </apply>
              </apply>
            </apply>
          </math>
        </kineticLaw>
      </reaction>
      <reaction metaid="COPASI307" id="ca_binding_to_cam_RR_0_CaMKIIp_on_site_C" name="Ca binding to CaM_RR_0_CaMKIIp on site c" reversible="true" fast="false">
        <annotation>
          <COPASI xmlns="http://www.copasi.org/static/sbml">
            <rdf:RDF xmlns:dcterms="http://purl.org/dc/terms/" xmlns:rdf="http://www.w3.org/1999/02/22-rdf-syntax-ns#">
              <rdf:Description rdf:about="#COPASI307">
                <dcterms:created>
                  <rdf:Description>
                    <dcterms:W3CDTF>2015-02-20T16:28:15Z</dcterms:W3CDTF>
                  </rdf:Description>
                </dcterms:created>
              </rdf:Description>
            </rdf:RDF>
          </COPASI>
        </annotation>
        <listOfReactants>
          <speciesReference species="ca" stoichiometry="1" constant="true"/>
          <speciesReference species="cam_RR_0_CaMKIIp" stoichiometry="1" constant="true"/>
        </listOfReactants>
        <listOfProducts>
          <speciesReference species="cam_RR_C_CaMKIIp" stoichiometry="1" constant="true"/>
        </listOfProducts>
        <kineticLaw>
          <math xmlns="http://www.w3.org/1998/Math/MathML">
            <apply>
              <times/>
              <ci> cytosol </ci>
              <apply>
                <minus/>
                <apply>
                  <times/>
                  <ci> kon_CR </ci>
                  <ci> ca </ci>
                  <ci> cam_RR_0_CaMKIIp </ci>
                </apply>
                <apply>
                  <times/>
                  <ci> koff_CR </ci>
                  <ci> cam_RR_C_CaMKIIp </ci>
                </apply>
              </apply>
            </apply>
          </math>
        </kineticLaw>
      </reaction>
      <reaction metaid="COPASI308" id="ca_binding_to_cam_RR_0_0_on_site_D" name="Ca binding to CaM_RR_0_0 on site d" reversible="true" fast="false">
        <annotation>
          <COPASI xmlns="http://www.copasi.org/static/sbml">
            <rdf:RDF xmlns:dcterms="http://purl.org/dc/terms/" xmlns:rdf="http://www.w3.org/1999/02/22-rdf-syntax-ns#">
              <rdf:Description rdf:about="#COPASI308">
                <dcterms:created>
                  <rdf:Description>
                    <dcterms:W3CDTF>2015-04-27T02:23:13Z</dcterms:W3CDTF>
                  </rdf:Description>
                </dcterms:created>
              </rdf:Description>
            </rdf:RDF>
          </COPASI>
        </annotation>
        <listOfReactants>
          <speciesReference species="ca" stoichiometry="1" constant="true"/>
          <speciesReference species="cam_RR_0_0" stoichiometry="1" constant="true"/>
        </listOfReactants>
        <listOfProducts>
          <speciesReference species="cam_RR_D_0" stoichiometry="1" constant="true"/>
        </listOfProducts>
        <kineticLaw>
          <math xmlns="http://www.w3.org/1998/Math/MathML">
            <apply>
              <times/>
              <ci> cytosol </ci>
              <apply>
                <minus/>
                <apply>
                  <times/>
                  <ci> kon_DR </ci>
                  <ci> ca </ci>
                  <ci> cam_RR_0_0 </ci>
                </apply>
                <apply>
                  <times/>
                  <ci> koff_DR </ci>
                  <ci> cam_RR_D_0 </ci>
                </apply>
              </apply>
            </apply>
          </math>
        </kineticLaw>
      </reaction>
      <reaction metaid="COPASI309" id="PP2BCa2_binding_to_cam_RR_D_0" name="CaNCa4 binding to CaM_RR_d_0" reversible="true" fast="false">
        <listOfReactants>
          <speciesReference species="PP2BCa2" stoichiometry="1" constant="true"/>
          <speciesReference species="cam_RR_D_0" stoichiometry="1" constant="true"/>
        </listOfReactants>
        <listOfProducts>
          <speciesReference species="cam_RR_D_PP2BCa2" stoichiometry="1" constant="true"/>
        </listOfProducts>
        <kineticLaw>
          <math xmlns="http://www.w3.org/1998/Math/MathML">
            <apply>
              <times/>
              <ci> cytosol </ci>
              <apply>
                <minus/>
                <apply>
                  <times/>
                  <ci> kon_PP2BCa2 </ci>
                  <ci> PP2BCa2 </ci>
                  <ci> cam_RR_D_0 </ci>
                </apply>
                <apply>
                  <times/>
                  <ci> koff_PP2BCa2_RR </ci>
                  <ci> cam_RR_D_PP2BCa2 </ci>
                </apply>
              </apply>
            </apply>
          </math>
        </kineticLaw>
      </reaction>
      <reaction metaid="COPASI310" id="ca_binding_to_cam_RR_0_PP2BCa2_on_site_D" name="Ca binding to CaM_RR_0_CaNCa4 on site d" reversible="true" fast="false">
        <listOfReactants>
          <speciesReference species="ca" stoichiometry="1" constant="true"/>
          <speciesReference species="cam_RR_0_PP2BCa2" stoichiometry="1" constant="true"/>
        </listOfReactants>
        <listOfProducts>
          <speciesReference species="cam_RR_D_PP2BCa2" stoichiometry="1" constant="true"/>
        </listOfProducts>
        <kineticLaw>
          <math xmlns="http://www.w3.org/1998/Math/MathML">
            <apply>
              <times/>
              <ci> cytosol </ci>
              <apply>
                <minus/>
                <apply>
                  <times/>
                  <ci> kon_DR </ci>
                  <ci> ca </ci>
                  <ci> cam_RR_0_PP2BCa2 </ci>
                </apply>
                <apply>
                  <times/>
                  <ci> koff_DR </ci>
                  <ci> cam_RR_D_PP2BCa2 </ci>
                </apply>
              </apply>
            </apply>
          </math>
        </kineticLaw>
      </reaction>
      <reaction metaid="COPASI311" id="CaMKII_binding_to_cam_RR_D_0" name="CaMKII binding to CaM_RR_d_0" reversible="true" fast="false">
        <listOfReactants>
          <speciesReference species="CaMKII" stoichiometry="1" constant="true"/>
          <speciesReference species="cam_RR_D_0" stoichiometry="1" constant="true"/>
        </listOfReactants>
        <listOfProducts>
          <speciesReference species="cam_RR_D_CaMKII" stoichiometry="1" constant="true"/>
        </listOfProducts>
        <kineticLaw>
          <math xmlns="http://www.w3.org/1998/Math/MathML">
            <apply>
              <times/>
              <ci> cytosol </ci>
              <apply>
                <minus/>
                <apply>
                  <times/>
                  <ci> kon_CaMKII </ci>
                  <ci> CaMKII </ci>
                  <ci> cam_RR_D_0 </ci>
                </apply>
                <apply>
                  <times/>
                  <ci> koff_CaMKII_RR </ci>
                  <ci> cam_RR_D_CaMKII </ci>
                </apply>
              </apply>
            </apply>
          </math>
        </kineticLaw>
      </reaction>
      <reaction metaid="COPASI312" id="ca_binding_to_cam_RR_0_CaMKII_on_site_D" name="Ca binding to CaM_RR_0_CaMKII on site d" reversible="true" fast="false">
        <annotation>
          <COPASI xmlns="http://www.copasi.org/static/sbml">
            <rdf:RDF xmlns:dcterms="http://purl.org/dc/terms/" xmlns:rdf="http://www.w3.org/1999/02/22-rdf-syntax-ns#">
              <rdf:Description rdf:about="#COPASI312">
                <dcterms:created>
                  <rdf:Description>
                    <dcterms:W3CDTF>2014-11-12T17:55:07Z</dcterms:W3CDTF>
                  </rdf:Description>
                </dcterms:created>
              </rdf:Description>
            </rdf:RDF>
          </COPASI>
        </annotation>
        <listOfReactants>
          <speciesReference species="ca" stoichiometry="1" constant="true"/>
          <speciesReference species="cam_RR_0_CaMKII" stoichiometry="1" constant="true"/>
        </listOfReactants>
        <listOfProducts>
          <speciesReference species="cam_RR_D_CaMKII" stoichiometry="1" constant="true"/>
        </listOfProducts>
        <kineticLaw>
          <math xmlns="http://www.w3.org/1998/Math/MathML">
            <apply>
              <times/>
              <ci> cytosol </ci>
              <apply>
                <minus/>
                <apply>
                  <times/>
                  <ci> kon_DR </ci>
                  <ci> ca </ci>
                  <ci> cam_RR_0_CaMKII </ci>
                </apply>
                <apply>
                  <times/>
                  <ci> koff_DR </ci>
                  <ci> cam_RR_D_CaMKII </ci>
                </apply>
              </apply>
            </apply>
          </math>
        </kineticLaw>
      </reaction>
      <reaction metaid="COPASI313" id="CaMKIIp_binding_to_cam_RR_D_0" name="CaMKIIp binding to CaM_RR_d_0" reversible="true" fast="false">
        <listOfReactants>
          <speciesReference species="CaMKIIp" stoichiometry="1" constant="true"/>
          <speciesReference species="cam_RR_D_0" stoichiometry="1" constant="true"/>
        </listOfReactants>
        <listOfProducts>
          <speciesReference species="cam_RR_D_CaMKIIp" stoichiometry="1" constant="true"/>
        </listOfProducts>
        <kineticLaw>
          <math xmlns="http://www.w3.org/1998/Math/MathML">
            <apply>
              <times/>
              <ci> cytosol </ci>
              <apply>
                <minus/>
                <apply>
                  <times/>
                  <ci> kon_CaMKIIp </ci>
                  <ci> CaMKIIp </ci>
                  <ci> cam_RR_D_0 </ci>
                </apply>
                <apply>
                  <times/>
                  <ci> koff_CaMKIIp_RR </ci>
                  <ci> cam_RR_D_CaMKIIp </ci>
                </apply>
              </apply>
            </apply>
          </math>
        </kineticLaw>
      </reaction>
      <reaction metaid="COPASI314" id="ca_binding_to_cam_RR_0_CaMKIIp_on_site_D" name="Ca binding to CaM_RR_0_CaMKIIp on site d" reversible="true" fast="false">
        <listOfReactants>
          <speciesReference species="ca" stoichiometry="1" constant="true"/>
          <speciesReference species="cam_RR_0_CaMKIIp" stoichiometry="1" constant="true"/>
        </listOfReactants>
        <listOfProducts>
          <speciesReference species="cam_RR_D_CaMKIIp" stoichiometry="1" constant="true"/>
        </listOfProducts>
        <kineticLaw>
          <math xmlns="http://www.w3.org/1998/Math/MathML">
            <apply>
              <times/>
              <ci> cytosol </ci>
              <apply>
                <minus/>
                <apply>
                  <times/>
                  <ci> kon_DR </ci>
                  <ci> ca </ci>
                  <ci> cam_RR_0_CaMKIIp </ci>
                </apply>
                <apply>
                  <times/>
                  <ci> koff_DR </ci>
                  <ci> cam_RR_D_CaMKIIp </ci>
                </apply>
              </apply>
            </apply>
          </math>
        </kineticLaw>
      </reaction>
      <reaction metaid="COPASI315" id="ca_binding_to_cam_RR_B_0_on_site_A" name="Ca binding to CaM_RR_b_0 on site a" reversible="true" fast="false">
        <listOfReactants>
          <speciesReference species="ca" stoichiometry="1" constant="true"/>
          <speciesReference species="cam_RR_B_0" stoichiometry="1" constant="true"/>
        </listOfReactants>
        <listOfProducts>
          <speciesReference species="cam_RR_AB_0" stoichiometry="1" constant="true"/>
        </listOfProducts>
        <kineticLaw>
          <math xmlns="http://www.w3.org/1998/Math/MathML">
            <apply>
              <times/>
              <ci> cytosol </ci>
              <apply>
                <minus/>
                <apply>
                  <times/>
                  <ci> kon_AR </ci>
                  <ci> ca </ci>
                  <ci> cam_RR_B_0 </ci>
                </apply>
                <apply>
                  <times/>
                  <ci> koff_AR </ci>
                  <ci> cam_RR_AB_0 </ci>
                </apply>
              </apply>
            </apply>
          </math>
        </kineticLaw>
      </reaction>
      <reaction metaid="COPASI316" id="ca_binding_to_cam_RR_A_0_on_site_B" name="Ca binding to CaM_RR_a_0 on site b" reversible="true" fast="false">
        <annotation>
          <COPASI xmlns="http://www.copasi.org/static/sbml">
            <rdf:RDF xmlns:dcterms="http://purl.org/dc/terms/" xmlns:rdf="http://www.w3.org/1999/02/22-rdf-syntax-ns#">
              <rdf:Description rdf:about="#COPASI316">
                <dcterms:created>
                  <rdf:Description>
                    <dcterms:W3CDTF>2015-04-19T19:43:36Z</dcterms:W3CDTF>
                  </rdf:Description>
                </dcterms:created>
              </rdf:Description>
            </rdf:RDF>
          </COPASI>
        </annotation>
        <listOfReactants>
          <speciesReference species="ca" stoichiometry="1" constant="true"/>
          <speciesReference species="cam_RR_A_0" stoichiometry="1" constant="true"/>
        </listOfReactants>
        <listOfProducts>
          <speciesReference species="cam_RR_AB_0" stoichiometry="1" constant="true"/>
        </listOfProducts>
        <kineticLaw>
          <math xmlns="http://www.w3.org/1998/Math/MathML">
            <apply>
              <times/>
              <ci> cytosol </ci>
              <apply>
                <minus/>
                <apply>
                  <times/>
                  <ci> kon_BR </ci>
                  <ci> ca </ci>
                  <ci> cam_RR_A_0 </ci>
                </apply>
                <apply>
                  <times/>
                  <ci> koff_BR </ci>
                  <ci> cam_RR_AB_0 </ci>
                </apply>
              </apply>
            </apply>
          </math>
        </kineticLaw>
      </reaction>
      <reaction metaid="COPASI317" id="PP2BCa2_binding_to_cam_RR_AB_0" name="CaNCa4 binding to CaM_RR_ab_0" reversible="true" fast="false">
        <annotation>
          <COPASI xmlns="http://www.copasi.org/static/sbml">
            <rdf:RDF xmlns:dcterms="http://purl.org/dc/terms/" xmlns:rdf="http://www.w3.org/1999/02/22-rdf-syntax-ns#">
              <rdf:Description rdf:about="#COPASI317">
                <dcterms:created>
                  <rdf:Description>
                    <dcterms:W3CDTF>2015-01-19T19:04:43Z</dcterms:W3CDTF>
                  </rdf:Description>
                </dcterms:created>
              </rdf:Description>
            </rdf:RDF>
          </COPASI>
        </annotation>
        <listOfReactants>
          <speciesReference species="PP2BCa2" stoichiometry="1" constant="true"/>
          <speciesReference species="cam_RR_AB_0" stoichiometry="1" constant="true"/>
        </listOfReactants>
        <listOfProducts>
          <speciesReference species="cam_RR_AB_PP2BCa2" stoichiometry="1" constant="true"/>
        </listOfProducts>
        <kineticLaw>
          <math xmlns="http://www.w3.org/1998/Math/MathML">
            <apply>
              <times/>
              <ci> cytosol </ci>
              <apply>
                <minus/>
                <apply>
                  <times/>
                  <ci> kon_PP2BCa2 </ci>
                  <ci> PP2BCa2 </ci>
                  <ci> cam_RR_AB_0 </ci>
                </apply>
                <apply>
                  <times/>
                  <ci> koff_PP2BCa2_RR </ci>
                  <ci> cam_RR_AB_PP2BCa2 </ci>
                </apply>
              </apply>
            </apply>
          </math>
        </kineticLaw>
      </reaction>
      <reaction metaid="COPASI318" id="ca_binding_to_cam_RR_B_PP2BCa2_on_site_A" name="Ca binding to CaM_RR_b_CaNCa4 on site a" reversible="true" fast="false">
        <listOfReactants>
          <speciesReference species="ca" stoichiometry="1" constant="true"/>
          <speciesReference species="cam_RR_B_PP2BCa2" stoichiometry="1" constant="true"/>
        </listOfReactants>
        <listOfProducts>
          <speciesReference species="cam_RR_AB_PP2BCa2" stoichiometry="1" constant="true"/>
        </listOfProducts>
        <kineticLaw>
          <math xmlns="http://www.w3.org/1998/Math/MathML">
            <apply>
              <times/>
              <ci> cytosol </ci>
              <apply>
                <minus/>
                <apply>
                  <times/>
                  <ci> kon_AR </ci>
                  <ci> ca </ci>
                  <ci> cam_RR_B_PP2BCa2 </ci>
                </apply>
                <apply>
                  <times/>
                  <ci> koff_AR </ci>
                  <ci> cam_RR_AB_PP2BCa2 </ci>
                </apply>
              </apply>
            </apply>
          </math>
        </kineticLaw>
      </reaction>
      <reaction metaid="COPASI319" id="ca_binding_to_cam_RR_A_PP2BCa2_on_site_B" name="Ca binding to CaM_RR_a_CaNCa4 on site b" reversible="true" fast="false">
        <listOfReactants>
          <speciesReference species="ca" stoichiometry="1" constant="true"/>
          <speciesReference species="cam_RR_A_PP2BCa2" stoichiometry="1" constant="true"/>
        </listOfReactants>
        <listOfProducts>
          <speciesReference species="cam_RR_AB_PP2BCa2" stoichiometry="1" constant="true"/>
        </listOfProducts>
        <kineticLaw>
          <math xmlns="http://www.w3.org/1998/Math/MathML">
            <apply>
              <times/>
              <ci> cytosol </ci>
              <apply>
                <minus/>
                <apply>
                  <times/>
                  <ci> kon_BR </ci>
                  <ci> ca </ci>
                  <ci> cam_RR_A_PP2BCa2 </ci>
                </apply>
                <apply>
                  <times/>
                  <ci> koff_BR </ci>
                  <ci> cam_RR_AB_PP2BCa2 </ci>
                </apply>
              </apply>
            </apply>
          </math>
        </kineticLaw>
      </reaction>
      <reaction metaid="COPASI320" id="CaMKII_binding_to_cam_RR_AB_0" name="CaMKII binding to CaM_RR_ab_0" reversible="true" fast="false">
        <listOfReactants>
          <speciesReference species="CaMKII" stoichiometry="1" constant="true"/>
          <speciesReference species="cam_RR_AB_0" stoichiometry="1" constant="true"/>
        </listOfReactants>
        <listOfProducts>
          <speciesReference species="cam_RR_AB_CaMKII" stoichiometry="1" constant="true"/>
        </listOfProducts>
        <kineticLaw>
          <math xmlns="http://www.w3.org/1998/Math/MathML">
            <apply>
              <times/>
              <ci> cytosol </ci>
              <apply>
                <minus/>
                <apply>
                  <times/>
                  <ci> kon_CaMKII </ci>
                  <ci> CaMKII </ci>
                  <ci> cam_RR_AB_0 </ci>
                </apply>
                <apply>
                  <times/>
                  <ci> koff_CaMKII_RR </ci>
                  <ci> cam_RR_AB_CaMKII </ci>
                </apply>
              </apply>
            </apply>
          </math>
        </kineticLaw>
      </reaction>
      <reaction metaid="COPASI321" id="ca_binding_to_cam_RR_B_CaMKII_on_site_A" name="Ca binding to CaM_RR_b_CaMKII on site a" reversible="true" fast="false">
        <listOfReactants>
          <speciesReference species="ca" stoichiometry="1" constant="true"/>
          <speciesReference species="cam_RR_B_CaMKII" stoichiometry="1" constant="true"/>
        </listOfReactants>
        <listOfProducts>
          <speciesReference species="cam_RR_AB_CaMKII" stoichiometry="1" constant="true"/>
        </listOfProducts>
        <kineticLaw>
          <math xmlns="http://www.w3.org/1998/Math/MathML">
            <apply>
              <times/>
              <ci> cytosol </ci>
              <apply>
                <minus/>
                <apply>
                  <times/>
                  <ci> kon_AR </ci>
                  <ci> ca </ci>
                  <ci> cam_RR_B_CaMKII </ci>
                </apply>
                <apply>
                  <times/>
                  <ci> koff_AR </ci>
                  <ci> cam_RR_AB_CaMKII </ci>
                </apply>
              </apply>
            </apply>
          </math>
        </kineticLaw>
      </reaction>
      <reaction metaid="COPASI322" id="ca_binding_to_cam_RR_A_CaMKII_on_site_B" name="Ca binding to CaM_RR_a_CaMKII on site b" reversible="true" fast="false">
        <listOfReactants>
          <speciesReference species="ca" stoichiometry="1" constant="true"/>
          <speciesReference species="cam_RR_A_CaMKII" stoichiometry="1" constant="true"/>
        </listOfReactants>
        <listOfProducts>
          <speciesReference species="cam_RR_AB_CaMKII" stoichiometry="1" constant="true"/>
        </listOfProducts>
        <kineticLaw>
          <math xmlns="http://www.w3.org/1998/Math/MathML">
            <apply>
              <times/>
              <ci> cytosol </ci>
              <apply>
                <minus/>
                <apply>
                  <times/>
                  <ci> kon_BR </ci>
                  <ci> ca </ci>
                  <ci> cam_RR_A_CaMKII </ci>
                </apply>
                <apply>
                  <times/>
                  <ci> koff_BR </ci>
                  <ci> cam_RR_AB_CaMKII </ci>
                </apply>
              </apply>
            </apply>
          </math>
        </kineticLaw>
      </reaction>
      <reaction metaid="COPASI323" id="CaMKIIp_binding_to_cam_RR_AB_0" name="CaMKIIp binding to CaM_RR_ab_0" reversible="true" fast="false">
        <listOfReactants>
          <speciesReference species="CaMKIIp" stoichiometry="1" constant="true"/>
          <speciesReference species="cam_RR_AB_0" stoichiometry="1" constant="true"/>
        </listOfReactants>
        <listOfProducts>
          <speciesReference species="cam_RR_AB_CaMKIIp" stoichiometry="1" constant="true"/>
        </listOfProducts>
        <kineticLaw>
          <math xmlns="http://www.w3.org/1998/Math/MathML">
            <apply>
              <times/>
              <ci> cytosol </ci>
              <apply>
                <minus/>
                <apply>
                  <times/>
                  <ci> kon_CaMKIIp </ci>
                  <ci> CaMKIIp </ci>
                  <ci> cam_RR_AB_0 </ci>
                </apply>
                <apply>
                  <times/>
                  <ci> koff_CaMKIIp_RR </ci>
                  <ci> cam_RR_AB_CaMKIIp </ci>
                </apply>
              </apply>
            </apply>
          </math>
        </kineticLaw>
      </reaction>
      <reaction metaid="COPASI324" id="ca_binding_to_cam_RR_B_CaMKIIp_on_site_A" name="Ca binding to CaM_RR_b_CaMKIIp on site a" reversible="true" fast="false">
        <listOfReactants>
          <speciesReference species="ca" stoichiometry="1" constant="true"/>
          <speciesReference species="cam_RR_B_CaMKIIp" stoichiometry="1" constant="true"/>
        </listOfReactants>
        <listOfProducts>
          <speciesReference species="cam_RR_AB_CaMKIIp" stoichiometry="1" constant="true"/>
        </listOfProducts>
        <kineticLaw>
          <math xmlns="http://www.w3.org/1998/Math/MathML">
            <apply>
              <times/>
              <ci> cytosol </ci>
              <apply>
                <minus/>
                <apply>
                  <times/>
                  <ci> kon_AR </ci>
                  <ci> ca </ci>
                  <ci> cam_RR_B_CaMKIIp </ci>
                </apply>
                <apply>
                  <times/>
                  <ci> koff_AR </ci>
                  <ci> cam_RR_AB_CaMKIIp </ci>
                </apply>
              </apply>
            </apply>
          </math>
        </kineticLaw>
      </reaction>
      <reaction metaid="COPASI325" id="ca_binding_to_cam_RR_A_CaMKIIp_on_site_B" name="Ca binding to CaM_RR_a_CaMKIIp on site b" reversible="true" fast="false">
        <listOfReactants>
          <speciesReference species="ca" stoichiometry="1" constant="true"/>
          <speciesReference species="cam_RR_A_CaMKIIp" stoichiometry="1" constant="true"/>
        </listOfReactants>
        <listOfProducts>
          <speciesReference species="cam_RR_AB_CaMKIIp" stoichiometry="1" constant="true"/>
        </listOfProducts>
        <kineticLaw>
          <math xmlns="http://www.w3.org/1998/Math/MathML">
            <apply>
              <times/>
              <ci> cytosol </ci>
              <apply>
                <minus/>
                <apply>
                  <times/>
                  <ci> kon_BR </ci>
                  <ci> ca </ci>
                  <ci> cam_RR_A_CaMKIIp </ci>
                </apply>
                <apply>
                  <times/>
                  <ci> koff_BR </ci>
                  <ci> cam_RR_AB_CaMKIIp </ci>
                </apply>
              </apply>
            </apply>
          </math>
        </kineticLaw>
      </reaction>
      <reaction metaid="COPASI326" id="ca_binding_to_cam_RR_C_0_on_site_A" name="Ca binding to CaM_RR_c_0 on site a" reversible="true" fast="false">
        <listOfReactants>
          <speciesReference species="ca" stoichiometry="1" constant="true"/>
          <speciesReference species="cam_RR_C_0" stoichiometry="1" constant="true"/>
        </listOfReactants>
        <listOfProducts>
          <speciesReference species="cam_RR_AC_0" stoichiometry="1" constant="true"/>
        </listOfProducts>
        <kineticLaw>
          <math xmlns="http://www.w3.org/1998/Math/MathML">
            <apply>
              <times/>
              <ci> cytosol </ci>
              <apply>
[truncated: 575,662 more chars]
